# Supplementary material for: Prediction-error signals in anterior cingulate cortex drive task-switching
Source: Nat Commun. 2024 Aug 17;15:7088. doi: 10.1038/s41467-024-51368-9 (PMC11330528; doi:10.1038/s41467-024-51368-9)
Supplement: Supplementary file 6 — Source Data [file 41467_2024_51368_MOESM6_ESM.zip]

Archive with 6 entries (6 files):
- Figures/desktop.ini
- Figures/Figure1.xlsx
- Figures/Figure3.xlsx
- Figures/Figure4.xlsx
- Figures/Figure5.xlsx
- Figures/Figure6.xlsx
