# Supplementary material for: Prediction-error signals in anterior cingulate cortex drive task-switching
Source: Nat Commun. 2024 Aug 17;15:7088. doi: 10.1038/s41467-024-51368-9 (PMC11330528; doi:10.1038/s41467-024-51368-9)
Supplement: Supplementary file 6 — Source Data [file 41467_2024_51368_MOESM6_ESM.zip › Figures/Figure1.xlsx]

## Sheet: Panel C
xPoints	1	2	3	4	5	6	7	8	9	10	11	12	13	14	15	16	Line
M1	3.31324	-0.114537	3.35152	-0.266431	2.9735	0.0371606	2.95708	0.607958	3.36382	0.240696	3.29514	0.112121	NaN	NaN	NaN	NaN	VISUAL
	NaN	3.00285	NaN	3.34058	NaN	3.36204	NaN	3.03521	NaN	3.32093	NaN	3.6696	NaN	NaN	NaN	NaN	ODOUR
M2	2.85462	0.258353	2.51255	0.511435	2.92685	0.106991	2.344	-0.130899	2.97864	-0.364238	3.51196	0.0526801	2.66523	-0.519312	2.73692	NaN	VISUAL
	NaN	3.3282	NaN	2.64218	NaN	2.83743	NaN	2.84101	NaN	3.20134	NaN	3.18544	NaN	3.36373	NaN	NaN	ODOUR
M3	2.37574	0	2.29346	0.268623	3.36804	0.174383	3.68333	-0.0339181	3.35152	0.174383	3.36747	-0.114537	2.6323	0.40907	2.9735	NaN	VISUAL
	NaN	3.02996	NaN	3.02996	NaN	3.33548	NaN	3.65059	NaN	2.6323	NaN	3.36747	NaN	3.02996	NaN	NaN	ODOUR
M4	2.9735	-0.307628	3.69665	0.0330346	3.02117	0.0782034	3.36204	-0.268623	3.68333	-0.123971	2.98426	0.175606	3.6696	-0.234704	3.59364	-0.0410428	VISUAL
	NaN	2.64672	NaN	1.8866	NaN	3.02996	NaN	3.35152	NaN	3.36382	NaN	3.36804	NaN	3.35152	NaN	3.03521	ODOUR
M5	2.20789	0.479545	1.99792	0.849	2.93458	-0.38684	2.32269	0.684761	2.65082	-0.0974028	2.13068	NaN	NaN	NaN	NaN	NaN	VISUAL
	NaN	2.6133	NaN	2.73625	NaN	2.6133	NaN	2.35637	NaN	3.03521	NaN	NaN	NaN	NaN	NaN	NaN	ODOUR
M6	2.61673	0.045768	2.64489	-0.225388	2.13068	-0.0590983	2.35637	0.0974028	3.36204	-0.0868108	3.28384	0.175606	3.69665	0.210225	2.53353	NaN	VISUAL
	NaN	3.36382	NaN	3.36382	NaN	2.70435	NaN	3.02996	NaN	2.98947	NaN	3.36382	NaN	2.98378	NaN	NaN	ODOUR
M7	2.35828	0.10225	2.25562	0.0358522	2.65082	0.175606	2.93458	-0.261859	2.65144	-0.175606	2.98426	-0.244593	2.68115	-0.144525	NaN	NaN	VISUAL
	NaN	2.98003	NaN	3.36804	NaN	2.98003	NaN	3.36747	NaN	3.02996	NaN	3.00285	NaN	3.03521	NaN	NaN	ODOUR
M8	2.70319	0.246778	2.7981	-0.350198	2.75488	-0.295761	3.27797	0.429091	3.1306	-0.258576	3.31718	-0.0619643	2.68115	0.175606	2.98947	NaN	VISUAL
	NaN	2.5935	NaN	3.19951	NaN	3.32436	NaN	3.19863	NaN	3.03521	NaN	3.29244	NaN	3.02996	NaN	NaN	ODOUR
M9	2.62864	0.354079	2.4135	0.45145	2.43884	-0.453511	2.73495	-0.332094	3.35474	-0.177555	3.00285	-0.355444	2.98957	0.536334	2.48566	-0.0276202	VISUAL
	NaN	2.48495	NaN	3.14883	NaN	3.17994	NaN	2.18759	NaN	3.00285	NaN	3.36382	NaN	3.36204	NaN	3.03521	ODOUR
M10	2.34414	-0.368681	2.98426	-0.123971	3.34058	0.548185	3.69225	-0.0868108	3.68333	0.258041	3.36382	0.240696	3.35474	-0.299794	3.35474	-0.167142	VISUAL
	NaN	1.75904	NaN	3.02996	NaN	3.02996	NaN	3.32093	NaN	2.6323	NaN	2.94994	NaN	2.94994	NaN	3.32093	ODOUR

## Sheet: Panel F
BinEdges	0	1	2	3	4	5	6	7	8	9	10	11	12	13	14	15	16	17	18	19	20	21	22	23	24	25	26	27	28	29	30
BinCounts	8	60	18	4	2	2	0	0	0	0	1	0	0	0	0	0	0	0	0	0	0	0	0	0	0	0	0	0	0	0

## Sheet: Panel H
xPoints	-30	-29	-28	-27	-26	-25	-24	-23	-22	-21	-20	-19	-18	-17	-16	-15	-14	-13	-12	-11	-10	-9	-8	-7	-6	-5	-4	-3	-2	0	1	2	3	4	5	6	7	8	9	10	11	12	13	14	15	16	17	18	19
Rewarded	0.133333	0.210526	0.269231	0.2	0.047619	0.148148	0.142857	0.115385	0.111111	0.269231	0.407407	0.481481	0.25	0.2	0.0769231	0.04	0	0	0	0	0	0	0	0	0	0	0	0	0	0.104348	0.773913	0.921739	0.954128	0.948052	0.985507	0.967742	0.964286	0.921569	0.947368	0.984127	0.964286	0.982456	0.980769	0.982143	0.983333	0.982456	0.983051	0.964912	0.983607
Unrewarded	0.142857	0.0344828	0.037037	0	0.0714286	0	0.0555556	0	0.0434783	0.0689655	0	0.103448	0.0833333	0.0909091	0	0	0	0	0	0	0	0	0	0	0	0	0	0	0				0.357143	0.262295	0.2	0.106061	0.15	0.0895522	0.169492	0.172414	0.126984	0.189655	0.131148	0.106061	0.142857	0.0634921	0.127273	0.0892857	0.121212
[truncated: 13 more columns]
