# Supplementary material for: Prediction-error signals in anterior cingulate cortex drive task-switching
Source: Nat Commun. 2024 Aug 17;15:7088. doi: 10.1038/s41467-024-51368-9 (PMC11330528; doi:10.1038/s41467-024-51368-9)
Supplement: Supplementary file 6 — Source Data [file 41467_2024_51368_MOESM6_ESM.zip › Figures/Figure3.xlsx]

## Sheet: Panel C
Mouse	Session	Control nTrials to switch	ACC cont nTrials to switch	PL cont nTrials to switch
M1	1	4.4	2.83333	7.66667
	2	3	2.33333	6.16667
	3	3.2	1.4	7.5
	4	6.8	3.5	12.8333
M2	1	1.66667	2.75	10.75
	2	5.66667	1.5	8.25
	3	3	3.66667	9.2
M3	1	1.16667	2.4	6
	2	1.5	1.16667	8.16667
	3	1.66667	2.8	7.75
	4	3	14.75	13.25
M4	1	1.25	2	6.75
	2	1	1.75	9.75
	3	1	1.2	6.5
	4	3	9	5.75
M5	1	2	2.6	5.25
	2	1	3.25	6.75
	3	2	2.6	5.75
	4	6	14	9
M6	1	1.5	1.66667	6
	2	3.5	3.5	9.5
	3	4.5	10.5	13.5
M7	1	6.4	1	10.6
	2	4.33333	2.75	8.75
	3	2.5	2.75	12.5
M8	4	1	5.2	7.75
	1	2.66667	1.16667	7.16667
	2	1.66667	1.33333	9.66667
	3	3.75	2.83333	6.6
	4	4.33333	1.2	5.8

## Sheet: Panel D
Bin Edges	0	1	2	3	4	5	6	7	8	9	10	11	12	13	14	15	16	17	18	19	20	21	22	23	24	25	26	27	28	29	30
Bin Counts Control	24	44	23	13	12	8	3	1	2	3	0	1	0	0	1	0	0	0	0	1	0	0	0	0	0	0	0	0	0	0
Bin Counts ACC silencing	22	21	21	13	13	8	6	4	6	1	0	2	3	1	0	3	0	0	0	7	0	0	0	0	0	0	0	0	0	0

## Sheet: Panel E
	Control	ACC silencing	PL silencing
M1	0.157895	0.25	0.133333
M2	0.1	0.0909091	0.777778
M3	0.666667	0.363636	0.352941
M4	0.769231	0.411765	0.642857
M5	0.642857	0.117647	0.6
M6	0.25	0	0
M7	0.181818	0.117647	0.454545
M8	0.263158	0.111111	0.105263

## Sheet: Panel F
		dPrime relevant visual			dPrime irrelevant visual			dPrime odours
Mouse	Session	Control sessions	ACC cont sessions	PL cont sessions	Control sessions	ACC cont sessions	PL cont sessions	Control sessions	ACC cont sessions	PL cont sessions
M1	1	2.77151	2.96125	3.14995	NaN	0.537222	0.198935	2.32635	4.17009	2.86712
	2	2.79755	2.48914	NaN	-0.0108537	0.576993	0.330667	2.2949	NaN	2.95529
	3	2.67241	1.98986	2.68746	0.167321	0.175606	1.19632	3.63546	3.35474	2.90564
	4	2.10429	2.32399	2.22259	0.525449	0.0380615	0.497868	3.0644	3.80387	2.63678
M2	1	2.48969	2.73717	1.97057	0.36437	1.16077	0.855364	2.08536	3.65719	1.67764
	2	2.8749	2.28709	2.57979	0.513296	0.711007	1.44583	2.65077	1.83846	2.93919
	3	2.4669	3.04406	2.44981	0.200179	-0.0974028	0.41298	3.7114	2.13468	2.25339
M3	1	2.89724	2.05852	2.22343	-0.291085	0.378533	-0.0698938	2.95549	2.3544	2.78574
	2	2.41423	2.33794	2.46237	-0.278131	-0.44494	0.358231	2.30304	4.03077	NaN
	3	2.49364	2.31088	3.14555	-0.137662	1.19954	NaN	NaN	4.03568	4.01472
	4	2.16785	2.6741	2.32145	1.262	0.781509	1.18324	2.58952	2.21636	2.77016
M4	1	3.38781	2.44317	3.53443	0.242555	-0.00798533	0.541212	2.12128	3.28248	2.80714
	2	1.94324	2.44787	1.53412	0.797924	1.38433	-0.776377	2.11438	NaN	1.57493
	3	2.78357	2.20034	2.53461	0.169659	-0.0653377	0.191797	3.80045	2.20581	2.83015
	4	3.44606	2.08042	3.35217	1.3543	-0.176715	0.546905	2.66455	2.52052	2.88106
M5	1	2.46851	2.47747	2.1658	1.09305	1.08521	1.40816	NaN	NaN	2.12059
	2	2.48745	2.82599	2.66627	0.335682	-0.291085	0.043459	2.08536	2.91179	2.79617
	3	2.95205	2.44171	2.76076	0.560892	1.29903	1.05459	2.67488	3.34058	2.9716
	4	3.99986	2.26698	2.44733	0.581237	0.384386	0.637364	NaN	2.10734	2.00987
M6	1	2.31151	2.20861	2.43015	0.615335	1.42534	1.165	2.3193	NaN	2.53722
	2	2.2108	2.61428	2.36181	0.135691	0.713171	0.752083	2.15387	3.27583	2.49314
	3	2.29204	2.49801	2.81185	0.926137	-0.0993965	NaN	2.64489	3.22821	2.03683
M7	1	2.32023	2.32033	1.9625	0.0844452	1.332	-0.183825	2.78807	2.82837	2.23265
	2	2.62013	2.46756	1.75278	0.504154	1.19475	0.393081	4.27941	2.55542	NaN
	3	2.64998	3.25554	3.38769	0.442863	NaN	1.27504	2.57671	3.71268	2.8693
M8	4	2.34523	2.6523	2.61279	1.43033	1.53755	0.696556	2.47723	2.7952	2.87711
	1	3.08302	2.1284	2.02619	-0.37568	0.939189	0.96864	2.88692	2.7952	2.79314
	2	2.73777	2.07668	3.2588	0.534826	-0.0702459	0.236871	2.95029	2.70763	NaN
	3	3.30662	2.64818	2.65203	0.412887	0.0566438	-0.255429	2.84034	2.92641	2.77016
	4	3.62649	2.44656	2.29154	1.27304	0.207182	1.15817	2.57041	2.08536	3.2214
