# Supplementary material for: Prediction-error signals in anterior cingulate cortex drive task-switching
Source: Nat Commun. 2024 Aug 17;15:7088. doi: 10.1038/s41467-024-51368-9 (PMC11330528; doi:10.1038/s41467-024-51368-9)
Supplement: Supplementary file 6 — Source Data [file 41467_2024_51368_MOESM6_ESM.zip › Figures/Figure4.xlsx]

## Sheet: Panel C
xData	-1.0125	-0.81	-0.6075	-0.405	-0.2025	0	0.2025	0.405	0.6075	0.81	1.0125	1.215	1.4175	1.62	1.8225	2.025	2.2275	2.43	2.6325	2.835	3.0375
yData	1	2	3	4	5	6	7	8	9	10	11	12	13	14	15	16	17	18	19	20	21	22	23	24	25	26	27	28	29	30	31	32	33	34	35	36	37	38	39	40	41	42	43	44	45	46	47	48	49
VIS1 RESPONSES
cData	-0.120113	-0.0258872	-0.057147	-0.0414074	-0.00363386	0.0450412	0.307318	2.46693	3.13925	3.29528	3.20311	2.68652	2.49525	2.02939	1.31768	0.828784	0.841067	0.620854	0.319518	0.173285	-0.0269482
	-0.0416851	-0.0281376	-0.0188801	-0.00210849	-0.00439795	0.00650643	0.277349	2.06096	2.77237	3.10705	3.09015	2.69694	2.44026	2.32617	2.01498	1.86056	1.59014	1.31568	1.21682	1.18663	1.12088
	-0.232976	-0.199303	-0.155814	-0.0864486	0.00501798	0.0814307	0.1728	1.82872	2.19274	2.32716	2.18884	1.83279	1.73893	1.55627	1.27315	1.10491	1.11034	1.0129	0.82531	0.668508	0.588805
	-0.00269192	0.00453556	-0.0102017	-0.0101906	-9.96054e-05	0.0102902	0.223711	1.82425	2.27483	2.17695	1.84067	1.24181	1.02433	0.994856	0.674165	0.49434	0.36933	0.257477	0.139922	0.0916601	0.169888
	0.0538548	-0.0235571	-0.00133427	0.0608655	-0.0584353	-0.00243026	0.126887	0.954181	1.53273	2.24147	3.05366	4.18392	4.77898	5.23656	5.40254	5.20283	4.82974	4.26117	3.36485	2.86799	2.46291
	-0.146836	-0.0597162	-0.0845095	0.014068	-0.0224233	0.00835527	0.100196	1.10368	1.88828	2.2565	2.02892	1.75723	1.32893	1.30567	1.45518	1.22756	0.970848	0.771949	0.654165	0.592393	0.436536
	-0.0600974	-0.0342136	-0.0343073	-0.0112887	0.0332406	-0.021952	1.32922	2.21128	1.7141	1.0568	0.67428	0.445457	0.303056	0.235827	0.127019	0.14107	0.258388	0.258425	0.166868	0.115092	0.0583743
	-0.0806953	-0.133972	-0.093861	-0.0925354	-0.00444979	0.0969852	0.536309	1.1003	1.39087	1.75575	1.94846	1.94075	1.81212	1.77535	0.603437	0.236497	-0.192172	-0.433146	-0.793348	-0.897249	-1.10337
	0.0303016	-0.0355433	0.0959659	0.00214526	-0.000844562	-0.00130067	0.288852	0.928901	1.47839	1.94154	2.10879	2.6487	3.03063	3.27028	3.1627	2.87411	2.439	2.00891	2.23267	2.41013	2.12867
	-0.158437	-0.149857	-0.065425	-0.0534991	0.00501976	0.0484794	0.291304	0.896488	1.40275	1.89156	2.14232	2.46962	2.44147	2.58725	1.80322	1.60396	1.41737	1.16116	0.656701	0.605152	0.403721
	-0.0867734	-0.0990544	-0.0766315	-0.0667171	0.0315193	0.0351978	0.328021	1.54055	1.79263	1.69134	1.17904	0.709983	0.531839	0.568902	0.229935	0.0760606	-0.0458031	-0.13464	-0.271574	-0.263884	-0.171262
	-0.232072	-0.209077	-0.119568	-0.0986097	0.0147672	0.0838424	0.580426	1.28709	1.65269	1.61744	1.31743	0.925837	0.623374	0.643941	0.0561276	-0.348206	-0.549062	-0.692687	-0.859916	-0.846329	-0.638032
	-0.0475162	-0.0322723	-0.026992	-0.0401359	-0.00417832	0.0443142	0.198188	1.13613	1.49691	1.79221	1.84234	1.67306	1.60494	1.55637	1.58638	1.57449	1.57339	1.46516	1.03368	0.869	0.73921
	0.0125154	0.0101086	0.0162382	0.00505321	-0.00445042	-0.000602774	0.26557	0.964426	1.51652	1.66434	1.72165	1.61498	1.49615	1.37589	1.29482	1.17074	0.931674	0.740167	0.664509	0.576236	0.541781
	0.0280632	0.0359793	0.0100615	0.0120111	-0.00896105	-0.00305007	0.0233042	0.875097	1.2446	1.69481	2.04179	2.54948	2.55519	2.43599	2.25134	2.09123	2.03253	1.93711	1.81083	1.76445	1.70539
	0.00518247	0.0164585	-0.00363684	-0.00796325	-0.0341152	0.0420784	0.0430046	0.447599	1.01578	1.75357	2.4453	3.45205	3.71537	3.79533	3.52662	3.13038	2.72315	2.33363	1.70952	1.48121	1.39819
	-0.296604	-0.251558	-0.196168	-0.0622958	0.00496726	0.0573286	0.397299	1.12008	1.34744	1.38124	1.30608	0.86199	0.667342	0.479514	-0.166008	-0.404971	-0.547063	-0.716459	-0.957921	-0.97063	-1.08335
	-0.163637	-0.143354	-0.0767564	-0.0746916	-0.000613284	0.0753049	0.331515	1.12899	1.47959	1.39537	1.12037	0.721008	0.554654	0.520708	0.185871	-0.0677267	-0.248812	-0.34488	-0.429627	-0.421167	-0.288639
	0.236106	0.150689	0.179348	-0.0655366	0.0348552	0.0306814	0.0806583	0.903754	1.09225	1.32791	1.52077	1.1234	1.06193	0.968366	0.620759	0.445583	0.344696	0.306815	0.00122892	-0.206121	-0.269461
	0.0683418	0.049516	0.0248852	0.00131807	-0.00353503	0.00221697	-0.0211099	0.676193	1.09725	1.49036	1.70347	1.86282	1.77068	1.7344	1.61911	1.63521	1.54967	1.41286	1.01564	0.883022	0.768583
	-0.0251421	0.0373336	0.00731582	-0.0635776	0.0312404	0.0323372	0.198995	0.550218	1.02248	1.48193	1.47763	1.42358	1.30928	1.06776	0.376975	0.0254338	-0.0102289	-0.328922	-0.559602	-0.93693	-0.786945
	-0.0254711	-0.0268752	-0.0306266	-0.00923368	-0.00397847	0.0132122	0.0769004	0.69975	1.05753	1.35899	1.43956	1.36052	1.27398	1.24923	1.05688	0.953931	0.880677	0.809647	0.607092	0.51341	0.466871
	-0.0911928	-0.0771102	-0.0540912	-0.0195045	0.00679897	0.0127056	0.10033	1.17471	1.22881	1.10566	0.95634	0.700141	0.563646	0.479692	0.348474	0.255578	0.296545	0.241316	0.1514	0.115416	0.064831
	0.0813927	0.0629188	0.0278057	0.0227571	0.000215533	-0.0229727	0.133149	0.824159	1.31215	1.18912	0.998677	0.927391	0.904485	0.87319	0.790154	0.784452	0.886227	0.910472	0.818357	0.750359	0.666243
	0.0282685	0.00966472	0.0321074	0.0190828	-0.00541676	-0.013666	0.025992	0.678887	1.0257	1.19298	1.27261	1.26332	1.25903	1.24789	1.12049	1.08637	1.1198	1.11981	1.06034	1.02063	0.935643
	0.0146285	-0.00107158	-0.00216939	-0.0317591	0.0249883	0.0067708	0.0269906	0.676364	0.965251	1.19791	1.30117	1.32596	1.26854	1.23156	1.16878	1.2009	1.20439	1.19715	0.966958	0.897354	0.818427
	-0.0141702	0.02231	0.0028558	-0.0085861	-0.00364072	0.0122268	0.0430878	0.622281	0.973005	1.19121	1.23212	1.31782	1.33818	1.22705	1.02645	0.874201	0.796927	0.709282	0.546562	0.514588	0.46477
	-0.0778959	0.0497407	0.0503861	0.0311526	-0.122977	0.0918247	0.356596	0.594954	1.00386	0.921377	1.07401	0.762708	0.701837	0.582631	-0.295064	-0.543933	-0.667879	-0.850446	-1.21697	-1.29213	-1.32301
	-0.197002	-0.156123	-0.0975	-0.0690011	0.0184827	0.0505184	0.206332	0.996852	1.0218	0.903548	0.741988	0.546016	0.448374	0.375095	0.24542	0.220423	0.121413	0.0798651	-0.0442444	-0.111576	-0.117123
	-0.0816274	0.0557758	0.0251184	-0.0233947	-0.00893771	0.0323325	0.316468	0.485084	0.87709	1.02961	1.16755	1.13208	1.13922	1.09524	0.500055	0.334295	0.238663	0.125237	-0.18569	-0.312255	-0.404504
	0.0615664	0.0368351	0.0212131	0.0191033	0.00289741	-0.0220007	0.0334789	0.600938	0.865731	1.11288	1.31025	1.48038	1.43821	1.43189	1.39536	1.34043	1.14604	1.16101	1.12905	1.19814	1.10286
	-0.0522247	-0.0915286	-0.0390332	-0.0174478	-0.0164449	0.0338928	0.204971	0.646142	0.928423	1.01293	1.04062	0.973738	0.926151	0.798974	0.450811	0.255811	0.16258	0.126256	-0.0605883	-0.122738	-0.193605
	0.0677232	0.0522015	0.0264432	0.00700121	0.0108021	-0.0178033	-0.0658239	0.520063	0.849314	1.19842	1.37919	1.44961	1.40909	1.37481	1.25104	1.19088	1.16029	1.09577	0.990012	0.922472	0.822511
	-0.21896	-0.249102	-0.110019	-0.0527075	-0.00428777	0.0569953	0.423502	0.747898	0.799133	0.880332	0.904078	0.806047	0.705815	0.558332	-0.0514806	-0.335933	-0.479279	-0.634067	-0.937171	-1.08769	-1.14657
	0.127193	0.0425324	0.0146882	0.0194588	-0.0033294	-0.0161294	-0.0763961	0.487664	0.903883	1.17868	1.33002	1.38557	1.82557	1.50516	0.603549	0.978908	1.33308	1.49396	1.48287	1.33241	1.03055
	0.0547476	0.0228552	0.0169571	-0.0182015	0.0186349	-0.000433329	0.0304175	0.247231	0.673492	1.0754	1.66357	2.63158	2.77237	2.69972	2.02054	1.701	1.53088	1.28795	0.977731	0.841647	0.752612
	0.0694064	0.0287771	-0.0163953	-0.0483594	0.0180454	0.030314	-0.0379593	0.59145	0.85923	1.02018	1.15501	1.3506	1.41982	1.41745	1.53478	1.6152	1.66631	1.65221	1.7718	1.85077	1.85716
	0.0309059	0.0168196	0.00153079	0.00872346	0.00906172	-0.0177852	0.146724	0.446917	0.75682	1.00959	1.2634	1.41775	1.47842	1.65456	1.13574	1.0843	0.976567	0.859193	0.733475	0.655386	0.556523
	-0.0796415	-0.0510796	-0.0392241	-0.0259237	-0.00661731	0.032541	0.383167	0.867858	0.863075	0.769793	0.652429	0.485187	0.374725	0.217596	0.141926	0.0934	0.0832807	0.0830342	0.034968	0.00850892	-0.0464783
	0.00479622	-0.0117097	-0.0142836	0.0101431	0.00965314	-0.0197963	0.00348081	0.335966	0.717227	1.11158	1.41911	1.79343	1.8177	1.75181	1.61097	1.51766	1.308	1.17831	0.853706	0.686892	0.570266
	-0.10274	-0.105036	-0.101826	-0.066436	0.0117799	0.0546561	0.0969681	0.678807	0.840054	0.929439	0.943694	0.990902	0.954313	0.972053	1.05415	1.12088	1.17432	1.1234	0.844497	0.758414	0.662002
	-0.0718205	0.00419998	-0.0191912	-0.0188283	0.00142287	0.0174054	0.199833	0.599114	0.789766	0.920309	0.972015	0.908033	0.924944	0.805049	0.222544	0.0605656	-0.045331	-0.175155	-0.395531	-0.464098	-0.487431
	-0.0849148	-0.0452587	-0.048092	-0.0169247	0.015155	0.00176969	0.194307	0.606829	0.874425	0.945362	0.861916	0.768484	0.706595	0.659627	0.55614	0.469407	0.415317	0.336198	0.241986	0.286888	0.271711
	0.0473179	0.047386	0.018946	0.0114226	0.00592505	-0.0173477	-0.03454	0.238095	0.66074	1.15513	1.46771	1.51842	1.40016	1.28569	1.31539	1.11626	0.808783	0.632497	0.615998	0.56534	0.49574
	0.0976303	0.0536367	0.0307831	0.0121992	-0.00210576	-0.0100934	0.0482338	0.436565	0.752435	1.04693	1.16558	1.18255	1.11945	1.15576	1.05154	1.11584	1.0532	1.01372	1.03556	1.08423	1.10885
	-0.401196	-0.308684	-0.192146	-0.120349	0.013649	0.1067	0.342601	1.22559	0.836172	0.605894	0.312907	-0.107778	-0.319991	-0.379336	-0.542161	-0.576105	-0.738207	-0.804551	-0.991012	-1.08016	-1.18506
	-0.0300526	0.0299488	-0.0284481	-0.0168867	-0.0120071	0.0288938	0.203605	0.595686	0.743154	0.906387	0.942418	0.83974	0.83174	0.714891	0.170661	0.0125285	-0.0761481	-0.21575	-0.410075	-0.464945	-0.497183
	0.031014	0.0187872	-0.0285441	0.0093736	0.0122754	-0.021649	-0.0284062	0.480365	0.911474	1.0145	1.05051	1.219	1.33141	1.0517	0.815422	1.13194	1.35643	1.39117	1.33608	1.34248	1.11797
	-0.0260144	-0.0222214	-0.0212061	-0.00681926	0.00715268	-0.000333423	0.142097	0.821569	0.831942	0.79284	0.80946	0.700674	0.635166	0.540676	0.546691	0.554026	0.527536	0.491802	0.345842	0.280026	0.234485
	0.0446028	0.0150656	0.0325419	0.0107733	0.0109634	-0.0217367	0.0154528	0.241225	0.683197	1.0833	1.367	1.48974	1.46756	1.41997	1.28919	1.14375	1.09138	0.97995	0.863998	0.78169	0.740089
	-0.0799688	-0.0787661	-0.0683082	-0.0356148	-0.00166964	0.0372844	0.238239	1.03797	0.865209	0.669712	0.485547	0.221159	0.1275	0.0736546	0.00152547	-0.053013	-0.0785848	-0.0914316	-0.0662505	-0.078486	-0.0973306
	-0.139225	-0.126011	-0.104129	-0.0559386	0.00526424	0.0506744	0.145227	0.644437	0.843363	0.858808	0.7826	0.511136	0.426157	0.33132	0.247077	0.169563	0.145873	0.127078	0.154039	0.103086	0.0602499
	-0.17519	-0.170467	-0.128372	-0.0745727	-0.0109499	0.0855226	0.254998	0.533337	0.741983	0.809297	0.884056	0.809279	0.768602	0.676404	0.307499	0.195393	0.0858796	-0.00802727	-0.208995	-0.269855	-0.309025
	0.19709	0.171012	0.0941191	0.0812332	-0.00814775	-0.0730855	-0.181106	0.378492	0.875743	1.09314	1.20557	1.41377	1.53966	1.38919	1.28437	2.03959	2.4969	2.82045	3.10976	3.17954	2.98356
	0.129808	0.0742183	0.0299989	0.0150203	0.0140724	-0.0290928	-0.0277022	0.427781	0.708064	1.00212	1.19115	1.35506	1.30502	1.69278	2.48578	1.83589	1.19804	0.81738	0.642225	0.632154	0.765899
	-0.133796	-0.112061	-0.122448	-0.056395	0.0198389	0.0365561	-0.226523	0.366755	0.889112	1.0387	1.12572	1.03192	0.987784	0.78684	0.939142	1.02091	0.940535	0.822616	0.607059	0.397403	0.267976
	-0.0852203	-0.0906418	-0.0688172	-0.0539361	0.0285543	0.0253819	0.122284	0.665967	0.81605	0.808553	0.691273	0.513357	0.514203	0.444164	0.433221	0.477025	0.285762	0.198366	0.171688	0.211691	0.202873
	-0.0629781	-0.0681413	-0.011943	-0.0113611	-0.000865576	0.0122267	0.268153	0.512324	0.662501	0.804954	0.869293	0.870108	0.860288	0.801353	0.475349	0.266225	0.0659726	-0.00961877	-0.171536	-0.24809	-0.326111
	-0.173306	-0.150543	-0.103588	-0.0168798	-0.0527125	0.0695922	0.486367	0.584104	0.844351	0.727996	0.405521	0.226168	0.0981942	0.166634	0.43842	0.0607911	-0.07975	-0.279308	-0.349688	-0.36149	-0.395611
	-0.000930984	-0.00210848	-0.00693335	-0.00110539	0.00474133	-0.00363594	0.39851	0.874281	0.826002	0.554298	0.436575	0.337481	0.320473	0.280157	0.249077	0.345343	0.473382	0.469041	0.437829	0.372125	0.369798
	0.0145141	0.0123728	0.0128408	-0.00115056	0.00168573	-0.000535177	0.000616561	0.388074	0.768366	0.928535	0.976704	0.941576	0.911435	0.906341	1.10314	1.02608	0.78798	0.661108	0.461202	0.41734	0.361499
	-0.484072	-0.357319	-0.13549	-0.0711259	-0.00738589	0.0785118	0.497207	0.766797	0.79502	0.612507	0.301013	-0.240008	-0.339505	-0.388481	-0.684843	-0.932538	-1.10453	-1.14076	-1.15592	-1.12408	-1.19432
	0.0973718	0.113972	0.0396714	0.0325495	-0.0229242	-0.00962526	-0.0741064	0.28445	0.696614	0.839883	1.29388	1.68453	2.23249	2.18154	1.77047	2.4498	2.84488	2.95034	2.90344	2.66965	2.31248
	0.0483047	0.0480227	0.0337328	0.0111364	0.00408163	-0.0152181	0.016865	0.505166	0.760447	0.834164	0.919685	0.805234	0.737579	0.735481	0.802588	0.811437	0.752374	0.742539	0.673614	0.642785	0.670029
	-0.0351734	-0.0277696	-0.0688513	-0.0358316	0.017895	0.0179366	0.166609	0.741904	0.821841	0.766585	0.498037	0.250875	0.166134	0.177159	0.0153229	-0.0675283	-0.1301	-0.178957	-0.242844	-0.22005	-0.17094
	-0.283485	-0.120777	-0.0427199	-0.0227057	0.012496	0.0102098	0.202614	0.569878	0.691648	0.74436	0.733121	0.395839	0.48974	0.280357	-0.258626	-0.548491	-0.636385	-0.803867	-1.14034	-1.27737	-1.43412
	-0.142306	-0.16189	-0.070571	-0.0450601	0.0240777	0.0209824	0.51748	0.749443	0.991312	0.532433	0.135018	0.0506684	-0.096613	-0.139394	-0.242871	-0.417157	-0.549984	-0.565137	-0.668143	-0.85118	-0.817904
	-0.0842446	-0.047112	-0.0371021	-0.0492208	0.028113	0.0211078	0.284303	0.423833	0.575944	0.736535	0.844154	0.711617	0.601018	0.582299	0.067343	-0.163736	-0.30081	-0.449164	-0.668528	-0.796337	-0.846569
	0.0905268	0.058188	0.0741602	0.0102848	0.0324964	-0.0427812	-0.161654	0.390544	0.72567	0.894795	1.04296	1.24385	1.51366	1.32743	0.797008	1.30479	1.68968	2.15782	2.21535	2.37645	2.24339
	0.148688	0.0105438	0.127351	0.0323394	-0.0106556	-0.0216838	0.303583	0.437023	0.596261	0.70402	0.823282	0.757691	0.662914	0.55915	-0.00378115	-0.430166	-0.553322	-0.828981	-1.11804	-1.20495	-1.26691
	-0.0256281	-0.0874489	-0.0127352	-0.0208538	0.0364985	-0.0156448	0.171282	0.513303	0.667563	0.761157	0.744545	0.643448	0.613014	0.513488	-0.0183123	-0.237834	-0.291266	-0.430883	-0.638786	-0.730684	-0.797353
	-0.0108594	-0.00505783	-0.0122256	0.0116902	-0.015265	0.00357481	0.082356	0.165167	0.459991	0.940819	1.18634	1.37923	1.37937	1.50684	1.5362	1.40599	1.17432	0.971361	0.861065	0.720347	0.586995
	0.0359367	-0.0195506	-0.00331291	-0.00155963	-0.0225401	0.0240997	0.134907	0.380634	0.613399	0.790085	0.860461	0.783204	0.759117	0.680109	0.31473	0.23572	0.0774088	-0.00260387	-0.140286	-0.182161	-0.263822
	0.192358	0.0822104	0.138562	0.0788009	-0.0371647	-0.0416363	0.15194	0.422453	0.651573	0.781054	0.837564	1.19553	1.46185	1.85364	2.33241	2.42013	2.30778	2.15222	2.36549	2.52746	2.54611
	0.025321	0.0136538	0.0405179	0.0138548	-0.0055991	-0.00825574	0.00387937	0.250233	0.620226	0.896151	1.03762	1.00179	0.956452	0.895856	0.868515	0.672369	0.447262	0.341281	0.305139	0.301801	0.304096
	0.114508	0.0753804	0.0116614	0.0253046	-0.00461572	-0.0206889	0.307277	0.417841	0.529287	0.746494	0.805972	0.641495	0.579567	0.457933	-0.158465	-0.480039	-0.670716	-0.768299	-1.09369	-1.18068	-1.31904
	-0.092965	-0.0795307	-0.125154	0.0348676	-0.0292925	-0.00557507	-0.540817	-0.0727615	0.279667	1.03807	2.04971	2.51724	3.21142	2.40391	1.21787	2.22294	2.85243	3.0061	2.85542	2.58638	1.81007
	-0.138383	-0.125114	-0.113342	-0.0718024	0.0161719	0.0556305	0.181493	0.812713	0.713265	0.561718	0.384278	0.153297	0.0594219	-0.0258422	-0.111095	-0.192537	-0.21057	-0.260833	-0.288007	-0.252576	-0.253649
	0.0323328	-0.0193605	0.00463356	-0.0377699	0.0335	0.00426991	-0.205279	0.227152	0.537043	0.921686	1.22364	1.38909	1.48681	1.25336	0.665669	1.10982	1.30374	1.34353	1.24107	1.17553	0.859226
	-0.0880529	-0.0589577	-0.0729688	-0.0755753	0.0668942	0.00868116	0.12403	0.442957	0.635902	0.685743	0.805406	0.788457	0.805666	0.644305	0.277686	0.171362	0.143021	0.0729561	-0.135761	-0.173653	-0.239006
	0.0751739	0.0686049	0.0418568	0.00613152	0.0061295	-0.012261	-0.0475828	0.137894	0.501752	0.906048	1.20592	1.39861	1.58883	1.69419	1.79892	1.66073	1.24876	0.968025	0.883177	0.844371	0.801357
	0.0110443	0.00487502	0.00612736	-0.00440341	0.00777292	-0.00336951	-0.0049187	0.365247	0.627442	0.819278	0.873518	0.755136	0.674246	0.592919	0.508256	0.46249	0.500797	0.470453	0.348853	0.31579	0.259146
	-0.058482	-0.0175266	0.00355687	-0.00113715	-0.0243913	0.0255284	0.1314	0.391125	0.565653	0.728559	0.817111	0.938463	0.984251	0.952948	0.576421	0.412766	0.316433	0.189417	-0.0193666	-0.0805124	-0.136727
	-0.0145819	-0.00864724	-0.0176833	-0.00811884	0.00105941	0.00705943	0.0601469	0.509572	0.673829	0.713314	0.693284	0.543502	0.512195	0.465615	0.425593	0.391416	0.360566	0.380256	0.402726	0.388835	0.34642
	-0.0186647	0.065881	0.0231573	0.0152197	-0.0122709	-0.00294886	0.174823	0.402416	0.625704	0.683909	0.758039	0.905487	0.877121	0.797911	0.363115	0.287981	0.0958488	0.0146638	-0.176556	-0.246779	-0.27142
	-0.0123069	0.0624954	0.0264011	0.00259348	-0.0313048	0.0287113	0.145577	0.390649	0.599782	0.692366	0.770961	0.675455	0.65544	0.542973	0.254241	0.0598302	-0.00624479	-0.110116	-0.194902	-0.290874	-0.336233
	0.129817	0.121204	0.0639082	0.0392864	-0.00823861	-0.0310478	-0.0633803	0.102898	0.455065	0.879296	1.26664	1.85228	2.07685	2.14802	2.20976	2.12618	2.10224	2.02772	1.77382	1.6336	1.53964
	-0.0333497	-0.0494751	0.0191053	-0.0124745	0.0154248	-0.00295027	0.176175	0.368106	0.597826	0.631346	0.797072	0.793594	0.774618	0.63268	0.135929	-0.0213839	-0.147048	-0.244474	-0.363368	-0.472896	-0.464228
	-0.0255456	-0.0261697	-0.0142866	-0.00640659	-0.00399581	0.0104024	0.105897	0.640171	0.634022	0.625759	0.545604	0.386645	0.301895	0.246929	0.229555	0.204817	0.0706228	0.100107	0.0656807	0.0462526	0.0492755
	-0.0990463	-0.0465547	-0.0954392	-0.0344996	-0.0192234	0.053723	0.234287	0.396548	0.495621	0.692112	0.685784	0.58525	0.445993	0.35012	-0.089067	-0.331316	-0.456058	-0.60441	-0.801528	-0.87666	-0.942827
	-0.0022323	0.00217104	0.0001283	0.00702392	-0.0017728	-0.00525112	0.0176895	0.308066	0.579993	0.778875	0.868355	0.8679	0.802318	0.756244	0.6785	0.618534	0.468418	0.34636	0.303854	0.306967	0.312351
	-0.0210188	-0.0136135	-0.0402607	-0.0378813	0.012993	0.0248883	0.0965042	0.38147	0.587062	0.720005	0.72306	0.640552	0.586101	0.541206	0.419452	0.352701	0.334191	0.302393	0.226058	0.204028	0.17119
	-0.0872636	-0.0519841	-0.0512777	-0.0263797	0.00118594	0.0251938	0.0469679	0.444857	0.567656	0.677163	0.728035	0.680169	0.659883	0.600202	0.548331	0.509475	0.473707	0.446873	0.378093	0.321713	0.273315
	0.0355674	0.00590664	0.0111104	-0.00763854	-0.016081	0.0237196	0.171114	0.307631	0.482941	0.688605	0.801645	0.922847	0.928254	1.06796	0.671396	0.544292	0.408141	0.384489	0.285284	0.276973	0.247159
	-0.0239141	-0.00523541	-0.00985132	-0.0101644	0.0011928	0.00897162	0.127425	0.509818	0.652585	0.62002	0.552882	0.493729	0.404776	0.374438	0.319145	0.286549	0.252316	0.229908	0.19179	0.175098	0.166602
	-0.0171313	0.018481	0.0251823	-0.0211352	0.00958627	0.0115489	-0.0152288	0.305949	0.459054	0.705556	0.986537	1.39564	1.5034	1.48857	1.58501	1.83099	1.87167	1.86288	1.7922	1.63273	1.33215
	-0.0645102	-0.0988396	-0.0186762	-0.0495007	0.0308281	0.0186726	0.13649	0.392725	0.556346	0.665653	0.67461	0.596342	0.545905	0.463904	0.0900461	-0.137191	-0.123109	-0.291194	-0.422155	-0.468669	-0.559189
	-0.024067	-0.0739938	-0.0522596	-0.0160045	-0.00322622	0.0192307	0.222703	0.459583	0.510983	0.608047	0.623068	0.698958	0.708528	0.70654	0.334923	0.213849	0.123919	0.0660335	-0.121815	-0.117036	-0.246232
	-0.00613144	0.00478295	-0.0149438	-0.0024675	0.00503834	-0.00257084	0.159816	0.533635	0.721317	0.60994	0.417902	0.204781	0.146883	0.164101	0.0622843	-0.0395109	-0.0967321	-0.137852	-0.176134	-0.201185	-0.139437
	-0.0760876	-0.0724162	-0.0706166	-0.0452451	0.0123244	0.0329207	0.115528	0.617646	0.630076	0.549559	0.475821	0.287388	0.222238	0.166222	0.104736	0.0515703	0.0175679	-0.0159609	-0.0533848	-0.0543793	-0.0697314
	0.00860402	0.0224683	0.027777	0.00152358	-0.00811742	0.00659386	0.110974	0.446154	0.608531	0.618131	0.627471	0.713867	0.765457	0.837463	0.81587	0.723909	0.60966	0.569842	0.444584	0.436741	0.471359
	-0.217323	-0.133228	-0.0725431	0.0307376	0.00680302	-0.0375406	0.319833	0.741245	0.628208	0.456128	0.269056	-0.0691876	-0.152701	-0.162497	-0.299137	-0.301684	-0.377952	-0.432893	-0.320088	-0.288502	-0.33024
	-0.729342	-0.492739	-0.400241	-0.226913	0.0389796	0.187933	0.601177	0.611041	0.507944	0.318609	0.149611	-0.20079	-0.385837	-0.505288	-0.931702	-1.12653	-1.26243	-1.34429	-1.60164	-1.63523	-1.70422
	-0.0301228	-0.0272922	-0.0211009	-0.00476305	-0.00652532	0.0112884	0.0524836	0.60233	0.642627	0.573183	0.477693	0.382154	0.357115	0.333709	0.328568	0.312682	0.285968	0.271235	0.23989	0.214914	0.201966
	-0.00489883	0.00101424	-0.00963036	-0.00547861	-0.00431398	0.00979259	-0.0045192	0.318335	0.513113	0.684904	0.829386	0.945693	0.931859	0.877699	0.77524	0.724041	0.684314	0.602794	0.475756	0.430017	0.410102
	0.00237569	0.00762345	0.00497419	-0.00304969	0.00865425	-0.00560455	0.0329131	0.424797	0.657852	0.662843	0.576726	0.651873	0.717056	0.550076	0.360648	0.580497	0.687073	0.746896	0.726567	0.673784	0.512737
	-0.00807281	-0.00811746	-0.0081033	-0.00359981	0.00335329	0.000246527	0.0498374	0.323404	0.550354	0.706642	0.714273	0.658685	0.624196	0.549669	0.543433	0.502469	0.464741	0.442038	0.417176	0.334134	0.317349
	-0.0451438	-0.0860702	-0.0391922	0.0448992	-0.0257791	-0.01912	0.218934	0.548815	0.726378	0.568021	0.300068	0.0431156	0.0638969	0.103314	0.121353	-0.0533231	-0.147367	-0.170578	-0.172779	-0.0328077	0.0816102
	0.138441	0.185123	0.135079	0.0310536	-0.0232964	-0.00775721	0.158089	0.330978	0.525831	0.630637	0.702519	0.919887	1.01362	1.04039	0.909828	0.838245	0.675463	0.60186	0.308747	0.256976	0.123219
	0.00522247	-0.00733802	-0.000568214	-0.0131136	0.0139781	-0.000864495	0.0128434	0.421674	0.621006	0.646124	0.625877	0.480767	0.41708	0.35762	0.300684	0.281366	0.248307	0.217193	0.168505	0.147178	0.135304
	0.030606	-0.0219056	0.0590904	0.0287079	0.00619421	-0.0349021	0.18992	0.294303	0.586362	0.661582	0.62551	0.658531	0.546859	0.491987	-0.030068	-0.185259	-0.314986	-0.433335	-0.628713	-0.658417	-0.718406
	-0.0686133	-0.0532371	-0.0103105	0.0156878	-0.00684972	-0.00883805	-0.221804	0.00769823	0.306417	0.803332	1.4308	1.86593	2.18863	2.05266	1.67073	1.98823	2.20865	2.14512	2.01079	1.82205	1.4206
	-0.0863861	-0.0819153	-0.0381522	-0.034786	-0.00724503	0.042031	0.0597524	0.444469	0.533396	0.587549	0.650339	0.617384	0.568306	0.575924	0.355781	0.226942	0.252873	0.273115	0.255289	0.262863	0.325048
	0.0536685	0.0352362	0.0386511	0.00291687	-0.0161833	0.0132664	0.00212487	0.163709	0.395488	0.700289	1.0211	1.44684	1.56186	1.64883	1.38616	1.30474	1.13534	1.01244	0.690756	0.616953	0.497664
	0.0208103	-1.56483e-05	0.0732365	-0.0208183	-0.0350385	0.0558569	0.158776	0.295396	0.415245	0.601235	0.741594	1.14494	1.46754	1.62444	1.4878	1.24517	1.04167	0.726808	0.335109	0.23555	0.142903
	-0.0412318	-0.0565835	-0.00808381	-0.0205237	-0.00670684	0.0272305	0.183684	0.357575	0.467708	0.574096	0.650382	0.72504	0.672511	0.723288	0.385756	0.304935	0.184821	0.132009	0.0285619	-0.015576	-0.0477904
	-0.00697349	0.00215184	-0.0184622	-0.0051566	-0.00438556	0.00954215	0.00898853	0.439238	0.526957	0.595669	0.676971	0.619818	0.617298	0.55288	0.702323	0.718857	0.782265	0.842908	0.829382	0.805822	0.780938
	-0.00503337	0.00832158	0.00505093	0.013847	-0.016436	0.00258898	0.0445768	0.346318	0.534892	0.638275	0.682097	0.561363	0.494216	0.393897	0.246049	0.123154	0.0734332	0.00908231	-0.0485372	-0.0276729	-0.0317692
	0.116584	0.0789852	0.0774058	0.0299349	-0.00863049	-0.0213044	-0.101901	0.204344	0.399884	0.724645	1.03273	1.66543	1.92594	1.9991	2.28589	2.39868	2.42482	2.33974	2.09092	1.97705	1.76271
	-0.300489	-0.141998	-0.118407	-0.159218	0.0699075	0.0893109	0.294833	0.324511	0.543891	0.519801	0.459444	0.136253	0.104329	-0.209317	-0.661727	-0.780594	-0.938667	-1.12709	-1.23924	-1.28413	-1.39294
	0.0072127	0.00358191	0.0139528	-0.00159877	-0.0042981	0.00589688	0.0810094	0.620692	0.588327	0.512527	0.415739	0.295741	0.269623	0.214706	0.151158	0.149718	0.120023	0.102739	0.0342837	0.0334726	0.0108109
	0.0116722	0.0059241	0.0509205	0.0217693	-0.0144031	-0.00736624	-0.0404059	0.196626	0.474851	0.763299	0.829707	0.796773	0.700057	0.537692	0.571521	0.392207	0.147066	0.0408691	0.0469123	0.018774	-0.00293061
	-0.218521	-0.146006	-0.184484	-0.110578	0.0345184	0.0760598	0.708238	0.777896	0.580876	0.21074	-0.137186	-0.517233	-0.563414	-0.597069	-0.78471	-1.0149	-1.07662	-1.19682	-1.32058	-1.29516	-1.17602
	-0.118902	-0.124501	-0.0402972	-0.0658346	0.0306372	0.0351973	0.2296	0.413252	0.4978	0.533401	0.490514	0.496104	0.43021	0.355588	-0.0572025	-0.252403	-0.377897	-0.580494	-0.908563	-1.05416	-1.03063
	-0.0575954	-0.0502165	0.00491267	-0.0119497	-0.0156249	0.0275747	0.167283	0.350096	0.519064	0.536635	0.598159	0.465734	0.415541	0.423987	0.0829991	-0.0350569	-0.118673	-0.171036	-0.333026	-0.344247	-0.408911
	0.0612863	0.0966569	0.00169888	0.080733	-0.0793773	-0.00135576	0.134318	0.330225	0.476747	0.564858	0.671002	0.651489	0.679931	0.705201	0.414614	0.225473	0.121704	0.186451	0.0876485	-0.133054	-0.141728
	0.0315773	0.027164	-0.00106951	0.00562966	-0.00130014	-0.00432951	-0.0038432	0.187185	0.344028	0.633816	1.01425	1.50673	1.61854	1.4926	1.44368	1.44281	1.35717	1.29148	1.07568	1.00572	0.861374
	0.0487002	0.0499335	0.0316676	-0.0174686	-0.0110394	0.028508	0.0790368	0.526857	0.537768	0.548118	0.448013	0.304839	0.241925	0.287435	0.50456	0.598217	0.670098	0.670034	0.579333	0.524645	0.462755
	-0.0964922	-0.0748266	-0.0577069	-0.0372359	0.0168947	0.0203412	0.164454	0.549355	0.583635	0.487703	0.358154	0.171152	0.130376	0.104489	0.106309	0.0739265	-0.1067	-0.159343	-0.14944	-0.124968	-0.100568
	0.0138369	0.00295696	0.0144973	-0.00103116	0.0191177	-0.0180866	0.00312456	0.300263	0.474641	0.60958	0.769783	0.799795	0.672737	0.62984	0.501278	0.459191	0.390201	0.331414	0.274703	0.214112	0.252571
	-0.039379	-0.0251057	0.0347204	-0.0297785	0.0071159	0.0226626	0.157509	0.330964	0.486715	0.555211	0.558707	0.600643	0.572245	0.467524	0.193514	0.12783	0.0147064	-0.0181921	-0.132325	-0.184272	-0.206132
	-0.00520845	0.0373486	-0.0319705	-0.0258456	-0.00817781	0.0340234	0.197524	0.307344	0.466786	0.548906	0.547406	0.549908	0.514271	0.376234	0.041515	-0.0865918	-0.149358	-0.246687	-0.388082	-0.428095	-0.473846
	0.00176754	0.0318905	0.0350492	-0.0265687	0.00400644	0.0225623	0.182556	0.306406	0.498737	0.522466	0.560145	0.609363	0.553988	0.526621	0.225037	0.145811	0.0690623	-0.0254104	-0.132791	-0.187744	-0.211064
	0.0250627	-0.0051434	0.046803	-0.00938356	0.0226479	-0.0132643	0.0484687	0.204955	0.428428	0.664594	0.752328	0.745591	0.814435	0.79407	0.626375	0.526896	0.450478	0.367001	0.171027	0.178287	0.129493
	-0.0662769	-0.0110649	0.00865171	-0.0123293	0.019394	-0.00706477	-0.0610826	0.248792	0.429359	0.637209	0.81692	0.916425	0.895888	0.807651	0.853656	1.00294	1.01069	1.08352	1.0577	0.951813	0.812039
	-0.00406044	-0.00488603	0.000378692	-0.00528687	0.00305606	0.00223083	0.0234916	0.340337	0.478213	0.577129	0.642211	0.603164	0.545828	0.528619	0.473108	0.441502	0.363748	0.358094	0.309246	0.28614	0.251368
	0.0667079	0.0449249	0.0310756	0.0117965	0.00365732	-0.0154538	-0.00804458	0.188855	0.423777	0.665047	0.808944	0.793866	0.75782	0.661771	0.603498	0.535841	0.32945	0.253713	0.218183	0.204112	0.182983
	0.0625157	0.0630728	0.0468999	0.0191107	-0.00869388	-0.0104168	-0.0457953	0.238608	0.432435	0.63174	0.794391	1.0299	1.10727	1.08369	1.15897	1.17578	1.08679	0.976861	0.916788	0.895945	0.854343
	0.00156476	0.00205868	-0.00665419	-0.00745718	0.00563749	0.00181968	0.151079	0.42425	0.532242	0.508306	0.418546	0.252084	0.212642	0.235187	0.159651	0.0871422	0.0489442	0.0291447	-0.00462821	-0.0285896	0.0215326
	0.00211482	-0.00976328	0.0147768	0.00322946	0.0144026	-0.017632	0.0757339	0.235255	0.410492	0.583768	0.746561	0.938797	0.942803	0.962524	0.938048	0.86542	0.812909	0.768548	0.665559	0.621117	0.548737
	-0.09242	-0.0607826	-0.0334602	-0.0244347	-0.0119081	0.0363428	0.131041	0.292764	0.457766	0.530924	0.554195	0.527124	0.406513	0.397272	-0.0459427	-0.116853	-0.184762	-0.277771	-0.508534	-0.499398	-0.57158
	-0.00322635	0.0315342	0.0530304	-0.00814741	0.0122926	-0.00414517	0.13746	0.26975	0.429616	0.555017	0.613999	0.683546	0.622841	0.642071	0.286548	0.192414	0.0765031	0.024207	-0.0854758	-0.0993914	-0.103471
	-0.0219739	-0.0500406	-0.0495381	-0.0715888	0.036208	0.0353807	0.169512	0.337535	0.443179	0.499874	0.513438	0.507949	0.504746	0.514802	0.180754	0.0532684	0.0102125	-0.0995909	-0.294439	-0.400133	-0.47185
	-0.00347736	-0.0115884	-0.00784369	-0.00329172	0.000144238	0.0031475	0.0478495	0.329066	0.509268	0.563487	0.541392	0.451036	0.390423	0.36065	0.278715	0.249036	0.222895	0.188844	0.100443	0.0697346	0.0451663
	0.0147708	0.0240289	0.00357588	-0.0103418	0.0201184	-0.00977661	-0.0116673	0.162558	0.338372	0.618509	0.882761	1.085	1.09085	1.10916	0.81071	0.647572	0.542744	0.4663	0.33617	0.325936	0.375453
	-0.261454	-0.204128	-0.139897	-0.11289	-0.00578015	0.11867	0.227232	0.328908	0.360295	0.41816	0.520641	0.84962	1.00364	1.14412	0.762595	0.676127	0.476321	0.289461	-0.0951813	-0.191042	-0.286944
	-0.0572368	-0.0204824	-0.0262934	-0.0285129	0.0115885	0.0169244	-0.149735	0.0917821	0.430769	0.757576	0.806342	0.84322	0.779131	0.573375	0.582668	0.30767	-0.0980661	-0.321738	-0.300319	-0.260692	-0.274933
	-0.0158372	-0.0146526	-0.00105219	-0.00399874	-0.00913706	0.0131358	0.18679	0.527705	0.489422	0.407798	0.328014	0.255046	0.225958	0.154145	0.13327	0.158309	0.156208	0.142748	0.118003	0.112327	0.0849368
	-0.282004	-0.247054	-0.153071	-0.118626	0.0102432	0.108382	0.337175	0.425901	0.226281	0.304248	0.548544	0.57378	0.696454	0.915428	0.4578	-0.028728	0.0900013	0.208342	0.388035	0.592965	0.659039
	0.23662	0.157703	0.0841568	0.0717802	-0.00871357	-0.0630667	-0.325148	0.132563	0.409649	0.784994	0.993106	1.32382	1.78531	1.39474	0.658261	1.34368	1.744	2.29783	2.16017	2.0174	1.63952
	0.0227653	0.0236158	0.0233416	0.00712285	0.015812	-0.0229349	-5.05825e-06	0.393989	0.587266	0.519436	0.436821	0.475598	0.51696	0.436441	0.308583	0.387935	0.410788	0.442163	0.499037	0.436928	0.379186
	-0.0270983	-0.0321381	-0.0269186	-0.025608	0.00856408	0.0170439	0.0276498	0.355546	0.4492	0.513775	0.53126	0.455579	0.395414	0.352459	0.2682	0.232011	0.218112	0.170617	0.063645	0.0403353	0.0207819
	0.0136891	0.0081715	0.0207995	-0.000464451	0.00435205	-0.0038876	-0.02219	0.133627	0.394412	0.637682	0.753932	0.847751	0.902085	1.00999	1.00996	1.06022	1.08533	1.10143	1.0401	0.888776	0.824904
	-0.0759	-0.0845133	-0.0591365	-0.0521886	-0.00829984	0.0604885	0.0212445	0.343971	0.410899	0.487916	0.549323	0.63879	0.63975	0.612994	0.555486	0.48352	0.611314	0.61839	0.54563	0.47572	0.376389
	-0.00852514	-0.0196011	-0.0218739	0.0022363	-0.0175311	0.0152948	0.140599	0.274475	0.4017	0.502099	0.520811	0.538134	0.526152	0.526229	0.164007	0.0834459	0.0504868	-0.0370021	-0.191778	-0.185996	-0.255753
	-0.0116998	-0.00280409	0.00761551	-0.0247699	0.00432077	0.0204492	-0.0159566	0.237905	0.362288	0.516311	0.721874	1.15569	1.35601	1.4451	1.59102	1.61455	1.60666	1.54331	1.4065	1.31778	1.28522
	-0.0367507	-0.0415455	0.00269103	-0.0254504	0.00213435	0.023316	0.140312	0.294933	0.42582	0.454607	0.501219	0.539079	0.530583	0.479321	0.174947	0.106232	-0.00335818	-0.0618868	-0.218151	-0.283062	-0.281507
	-0.18922	-0.201259	-0.121886	-0.0406229	-0.019111	0.059734	0.331815	0.319556	0.31687	0.444828	0.367115	0.238354	0.110082	0.0436776	-0.393116	-0.650782	-0.891059	-1.08514	-1.40473	-1.47503	-1.54439
	-0.0140221	-0.00582513	-0.0104612	-0.0118271	0.00590627	0.00592087	0.0336804	0.361977	0.482913	0.489156	0.461077	0.376773	0.349985	0.335471	0.320436	0.309196	0.298423	0.280821	0.239573	0.232657	0.239951
	-0.0129712	-0.0124873	-0.0124149	-0.0119346	0.00639276	0.00554184	-0.000479978	0.310417	0.447404	0.52432	0.540934	0.478254	0.440398	0.408223	0.303978	0.226293	0.166715	0.112928	0.0338569	0.0497152	0.0819434
	-0.0226566	-0.0182519	-0.0203903	-0.0146191	0.00119372	0.0134254	0.119224	0.446653	0.472611	0.417999	0.351923	0.234998	0.18768	0.138778	0.115732	0.120329	0.103662	0.0845942	0.0900922	0.124404	0.140074
	0.0202281	0.0070775	-0.0035892	0.00882079	0.00489394	-0.0137147	0.0534487	0.215634	0.386747	0.5339	0.641661	0.530034	0.529731	0.460968	0.455777	0.377849	0.20893	0.15359	0.144035	0.120737	0.122431
	-0.0433351	0.0301964	0.0642387	-0.0102293	-0.010128	0.0203574	0.225276	0.305402	0.430394	0.439673	0.395822	0.260831	0.226848	0.0964316	-0.294551	-0.44019	-0.527162	-0.657526	-0.867155	-0.982886	-1.03902
	-0.141781	-0.125828	-0.104031	-0.0597581	0.0269266	0.0328316	-0.0421171	0.288563	0.470692	0.513866	0.547989	0.38221	0.392208	0.299559	0.422096	0.565801	0.468562	0.30725	0.153233	-0.000476294	-0.102311
	-0.663235	-0.49936	-0.403997	-0.22553	0.0462367	0.179293	0.42719	0.653087	0.408989	0.18219	-0.0412331	-0.400903	-0.550236	-0.611882	-0.950562	-1.10323	-1.26923	-1.39083	-1.7569	-1.84641	-1.95267
	0.0159264	-0.0530236	0.00399671	0.0203445	-0.0543673	0.0340228	0.0589876	0.245497	0.378795	0.47285	0.588688	0.725912	0.779009	0.800889	0.575609	0.541283	0.396659	0.295181	0.104656	0.0604957	0.00351007
	-0.448781	-0.307887	-0.232634	-0.0930864	-0.00104902	0.0941354	0.543305	0.612417	0.584597	0.162862	-0.24631	-0.715661	-0.930647	-0.618423	-0.348726	-0.678126	-0.992253	-1.14083	-1.33786	-1.31422	-1.1789
	0.0073966	-0.00629736	-0.00267722	-0.0111779	0.00269239	0.00848551	0.136451	0.335704	0.336408	0.464671	0.467924	0.450783	0.435089	0.417523	0.451838	0.468497	0.0977071	0.129518	0.155528	0.167894	0.291413
	-0.162673	-0.111866	-0.112397	-0.0647753	0.00473971	0.0600356	0.217967	0.600045	0.442102	0.284111	0.131055	-0.0824275	-0.133735	-0.178753	-0.256837	-0.312993	-0.330901	-0.336133	-0.303539	-0.330361	-0.339728
	-0.0921042	-0.0547027	-0.0566587	-0.0436593	0.0138144	0.0298449	0.0212413	0.343999	0.394539	0.45326	0.488247	0.391267	0.353331	0.283854	0.168754	0.0876885	0.0217734	-0.0477703	-0.164321	-0.138588	-0.0816577
	0.0436273	0.00802634	0.0052989	-0.00954375	0.0127018	-0.00315803	-0.105263	0.329679	0.415154	0.485558	0.596167	0.771565	0.867292	0.981803	1.0993	1.19402	1.22309	1.19364	0.944732	0.822034	0.799129
	-1.57401	-1.2521	-0.982839	-0.252161	0.234018	0.0181425	1.02585	0.0941012	-0.219049	0.30309	0.493119	2.01702	2.22103	1.75913	2.98375	2.01138	1.35734	1.34232	1.79552	1.17411	0.515321
	0.0165051	0.0196572	0.0101192	0.00562982	-0.0022965	-0.00333332	0.0796592	0.308996	0.469535	0.442044	0.417844	0.35235	0.330398	0.310229	0.25793	0.245449	0.262486	0.249653	0.237792	0.215453	0.208947
	-0.00204274	-0.0128219	0.00803354	0.00305173	-0.0223131	0.0192613	0.037838	0.252513	0.425156	0.46542	0.50834	0.52566	0.552555	0.510229	0.308074	0.229939	0.203011	0.185342	0.0290515	0.0294534	0.0191756
	0.0225969	-0.00486205	-0.00226074	0.0141768	-0.00368724	-0.0104895	0.12896	0.325157	0.334494	0.427628	0.500773	0.493823	0.541147	0.572732	0.40627	0.368754	0.354573	0.294406	0.213802	0.211943	0.127985
	0.0135746	-0.0139706	0.0178616	0.00951345	-0.0112579	0.00174442	-0.0607704	0.0778569	0.327152	0.595552	0.759142	0.813888	0.773977	0.689808	0.60423	0.326263	-0.002536	-0.120004	-0.124284	-0.104731	-0.0953445
	-0.0933204	-0.0598743	-0.0539484	-0.0414332	3.2181e-06	0.04143	-0.0652885	0.100674	0.307074	0.575653	0.739954	0.716355	0.569733	0.518562	0.492713	0.366675	0.048819	-0.111242	-0.101746	-0.0855484	-0.0905127
	-0.00813776	-0.0451529	-0.0348798	0.0122419	-0.0255425	0.0133006	0.126922	0.27857	0.384421	0.411785	0.475334	0.427547	0.424418	0.396603	0.0588034	-0.0243367	-0.117378	-0.145904	-0.229218	-0.275787	-0.320965
	0.0187983	0.0142369	0.00941898	-0.000647748	-0.00605249	0.00670024	0.042579	0.246447	0.380746	0.492227	0.515133	0.447531	0.479469	0.443594	0.392891	0.356717	0.314822	0.26458	0.265536	0.263119	0.244982
	-0.147875	-0.144127	-0.094161	-0.0847152	0.0294127	0.0553025	0.109468	0.452169	0.402426	0.351286	0.312446	0.249737	0.193266	0.154067	0.0846711	0.0548248	0.0111417	-0.0615116	-0.224839	-0.252542	-0.294508
	0.0904531	0.0876326	0.0666197	0.0236037	-0.0178204	-0.0057833	-0.0875925	0.0931803	0.364196	0.616464	0.702466	0.713478	0.661554	0.564576	0.562832	0.35509	0.0491348	-0.124628	-0.123936	-0.137864	-0.146752
	-0.027052	-0.0205266	-0.00217985	0.00193808	-0.00906855	0.00713048	0.203348	0.361931	0.408532	0.381454	0.320219	0.226258	0.153611	0.0745741	0.0269903	0.00479442	-0.00654935	-0.0144918	-0.0405687	-0.0558074	-0.0691096
	0.031725	-0.00828301	-0.0110444	-0.00897772	0.00585047	0.00312724	0.0950694	0.212921	0.349105	0.470069	0.549761	0.718088	0.754562	0.910174	0.775012	0.748569	0.699907	0.6513	0.653535	0.634239	0.592795
	-0.0591688	-0.0471356	-0.0307489	0.064058	0.00583353	-0.0698916	0.326552	0.536311	0.541472	0.350143	-0.0075397	-0.30074	-0.384206	-0.399089	-0.467213	-0.562606	-0.774174	-0.994869	-0.708224	-0.444223	-0.321824
	0.00235825	-0.0258172	-0.00727252	-0.00136437	0.0079076	-0.00654324	0.0296155	0.242036	0.386531	0.499818	0.524755	0.516815	0.49769	0.478642	0.4369	0.372352	0.31753	0.217515	0.19663	0.180431	0.187319
	0.0284549	-0.00084137	0.0127012	0.027455	0.00356223	-0.0310172	0.101367	0.300557	0.467992	0.438211	0.398255	0.245964	0.209702	0.190007	0.194136	0.134341	0.0285506	-0.024582	-0.0444292	0.0259765	0.0233752
	-0.0157541	0.0031632	0.0182251	-0.0187368	0.0079843	0.0107525	0.133918	0.254165	0.388236	0.428867	0.444212	0.493611	0.458384	0.370601	0.104684	0.0480714	-0.0382834	-0.0559045	-0.105435	-0.145823	-0.125121
	-0.0447655	-0.0359399	-0.0250054	-0.0220036	0.00617222	0.0158314	0.098448	0.395136	0.41049	0.395285	0.336511	0.240226	0.202951	0.187828	0.179438	0.167318	0.14224	0.101155	0.0457631	-0.00118883	-0.0209635
	0.0102415	-0.0371957	0.0307888	0.010337	-0.00427461	-0.00606237	0.102171	0.293787	0.385317	0.400007	0.47148	0.446841	0.449798	0.455989	0.236266	0.107488	0.109619	0.0336689	-0.0726257	-0.105326	-0.149037
	0.0630815	0.00471316	0.0186566	0.0657957	-0.0392775	-0.0265182	0.230309	0.381583	0.394997	0.320086	0.345544	0.201425	0.22619	0.259118	0.219303	0.0474422	0.0722408	0.0565971	-0.121229	-0.113628	-0.0540859
	0.0243752	0.00837378	0.0196494	0.0202291	0.00165261	-0.0218818	-0.130286	0.0271335	0.240102	0.650991	0.877722	1.17736	1.41819	1.21376	0.708225	1.07166	1.26901	1.45316	1.5001	1.27828	1.13016
	0.0288827	0.0225552	0.0197789	-0.000450351	0.0100048	-0.00955445	-0.000539906	0.246316	0.353989	0.484242	0.563377	0.705159	0.732192	0.742568	0.74213	0.736213	0.71615	0.632919	0.424914	0.374705	0.341384
	-0.00782739	0.0114065	-0.0071553	-0.00639902	0.0106123	-0.00421327	-0.0162113	0.243038	0.406887	0.489396	0.51684	0.593902	0.607329	0.595908	0.515512	0.461555	0.558643	0.539594	0.506075	0.473743	0.423162
	-0.0297104	0.00359587	-0.0228112	-0.000844025	0.00773172	-0.00688771	0.0649169	0.288775	0.423549	0.445303	0.419081	0.364858	0.338129	0.309204	0.266967	0.222743	0.174253	0.142234	0.136833	0.128769	0.124246
	0.0388176	0.023012	0.0208433	0.0224289	0.00402974	-0.0264587	0.028463	0.262962	0.361428	0.516468	0.487028	0.394968	0.351898	0.303833	0.39614	0.509063	0.488887	0.391722	0.264721	0.241419	0.173084
	-0.0267245	-0.052749	-0.0350416	-0.0157759	-0.010554	0.0263299	0.103298	0.425819	0.438842	0.34997	0.263601	0.135918	0.0824898	0.0643194	0.00114752	-0.0548599	-0.10471	-0.136049	-0.16938	-0.178243	-0.139843
	0.0231697	-0.0124628	-0.0347097	-0.00425716	-0.0186556	0.0229128	0.0576818	0.285604	0.390205	0.370679	0.477424	0.474079	0.441772	0.501751	0.223886	0.182409	0.0801447	0.0759156	-0.0792606	-0.115025	-0.13412
	-0.0638418	-0.0415433	-0.0300305	-0.0110811	0.000494029	0.0105871	0.154303	0.435665	0.419275	0.331075	0.236535	0.153683	0.0926957	0.122487	-0.0228972	-0.143914	-0.111894	-0.0821412	-0.0383132	0.0059644	0.0425764
	0.0369775	0.0152944	0.00125912	0.0094593	-0.00657417	-0.00288513	0.0568877	0.292875	0.39918	0.418649	0.422065	0.380017	0.369555	0.294174	0.170632	0.0791695	0.0549901	0.0130047	-0.0893663	-0.0883388	-0.117715
	-0.0874887	-0.063678	-0.055152	-0.0342198	0.00507135	0.0291484	0.130551	0.387864	0.372805	0.351806	0.307342	0.228425	0.217442	0.234683	0.0923936	-0.0158808	-0.0167035	0.0419335	0.116889	0.171031	0.172021
	-0.0289125	0.000270431	0.00896363	0.0115257	-0.0106063	-0.000919382	0.0710765	0.284409	0.335993	0.43238	0.454443	0.467122	0.465695	0.42316	0.290286	0.217356	0.20388	0.134079	0.0428482	-0.0385768	-0.111323
	0.00779193	-0.0137929	0.00998478	0.0107972	0.00258386	-0.013381	0.115851	0.327192	0.426413	0.446449	0.270032	0.243548	0.164144	0.122467	0.056254	0.0350579	0.0890155	0.0967206	0.0622134	0.0449966	0.029628
	-0.0497323	0.0129136	-0.0393479	-0.0198837	0.0128044	0.00707928	0.0479371	0.218736	0.323368	0.462931	0.501168	0.633138	0.729507	0.870393	0.692492	0.552255	0.605453	0.471996	0.317247	0.238087	0.125584
	-0.00645035	-0.00222075	-0.000264375	-0.0116874	0.00675119	0.0049362	0.0139161	0.342767	0.399172	0.410514	0.383143	0.335219	0.293772	0.290958	0.286957	0.262808	0.304266	0.290865	0.217092	0.170423	0.148975
	-0.0193568	-0.0372132	-0.026305	-0.00625403	-0.0142993	0.0205534	0.0670594	0.177649	0.364936	0.456738	0.464606	0.420718	0.327853	0.316202	0.279917	0.236791	0.236113	0.19182	0.153671	0.124102	0.112576
	-0.00657402	-0.0196413	-0.00589554	0.0139968	-0.000139462	-0.0138573	0.0706401	0.255649	0.321275	0.427017	0.490717	0.542691	0.576888	0.564586	0.384879	0.33663	0.255885	0.229785	0.10671	0.0799478	-0.0487367
	0.041229	0.0150497	0.0105953	0.00934323	-0.00872747	-0.000615766	0.0540483	0.162797	0.299605	0.446211	0.581713	0.863301	0.98602	1.06515	0.965425	0.91024	0.852401	0.74862	0.532436	0.476484	0.44784
	-0.0327322	-0.01246	-0.00674639	-0.0145174	0.00125218	0.0132652	0.107317	0.285583	0.356198	0.386977	0.385619	0.316469	0.282063	0.252343	0.240817	0.229674	0.192875	0.159651	0.096754	0.0584626	0.0544426
	-0.0409353	-0.000777416	-0.0270962	-0.00618696	0.0445213	-0.0383343	0.203664	0.34636	0.331986	0.332475	0.356446	0.333123	0.299657	0.336743	0.102998	0.0966447	0.0188236	-0.0552397	-0.205501	-0.297347	-0.330668
	-0.025893	-0.0270371	-0.00915574	0.0250064	-0.00989814	-0.0151082	-0.123164	0.0557424	0.297346	0.575771	0.734821	0.693656	0.663203	0.532275	0.542922	0.274517	-0.0455539	-0.152279	-0.202635	-0.15139	-0.124071
	0.0245662	0.0248247	-0.000478494	0.0138602	-0.0191441	0.0052839	0.0636851	0.211577	0.359444	0.381045	0.498053	0.601125	0.741775	0.585793	0.288528	0.636468	0.793169	0.843531	0.907027	0.788318	0.62672
	0.00641174	-0.0320948	0.0213683	0.00528278	0.00114286	-0.00642564	0.0230648	0.15536	0.34142	0.434447	0.571008	0.539323	0.522071	0.423526	0.367936	0.2816	0.225607	0.219948	0.236616	0.327632	0.302501
	-0.0277325	-0.0593171	-0.00403014	-0.0164622	0.010112	0.00635019	0.122411	0.218195	0.326549	0.420986	0.419385	0.460325	0.442816	0.471921	0.137169	0.0447004	-0.0429446	-0.177215	-0.30622	-0.28665	-0.293922
	-0.0291571	0.018766	-0.0166228	0.00850964	-0.0204454	0.0119358	0.102602	0.250904	0.354985	0.409733	0.382183	0.331946	0.384173	0.318998	0.0577185	-0.00596563	-0.045689	-0.106701	-0.21519	-0.271469	-0.285867
	0.231952	0.205685	0.130288	0.00989542	0.0563883	-0.0662838	-0.326412	-0.166342	0.0125078	0.737191	1.31744	1.9309	2.06954	1.8439	1.58668	2.42812	2.72665	2.88991	3.0023	2.9092	2.68945
	0.0313448	0.0360388	0.0233546	0.0184176	-0.00266371	-0.0157539	-0.0368203	0.14647	0.259608	0.457155	0.688448	1.11891	1.22049	1.27489	1.32794	1.33235	1.51787	1.38447	1.2573	1.08682	0.94455
	0.016687	0.0211278	0.0175915	-0.00266841	-0.00417836	0.00684676	0.148244	0.384599	0.413196	0.316319	0.225201	0.166402	0.132976	0.10139	0.0426073	0.0867439	0.1881	0.19024	0.184362	0.145686	0.151978
	0.0446721	0.0360179	0.0321812	0.0327278	-0.0210814	-0.0116464	-0.0203724	0.252974	0.313505	0.435535	0.52082	0.656626	0.710295	0.640998	0.739274	0.736937	0.708535	0.681561	0.691813	0.691752	0.655634
	0.113216	0.0761677	0.0681798	0.0141267	0.0561618	-0.0702886	-0.39047	-0.0856268	0.10138	0.610867	1.3239	1.66118	2.17078	1.74764	0.706664	1.54591	2.11869	2.5274	2.3211	2.17916	1.53019
	-0.0662954	-0.111933	-0.0409986	0.017411	0.0190608	-0.0364718	0.285353	0.420311	0.525139	0.267833	0.0208369	-0.221078	-0.266825	-0.22547	-0.241466	-0.331842	-0.483599	-0.60744	-0.607474	-0.444487	-0.478835
	-0.0320621	-0.0152987	-0.0488654	-0.0196085	0.0402779	-0.0206694	0.104103	0.26318	0.361564	0.370753	0.403424	0.568488	0.58205	0.565372	0.382946	0.270521	0.289366	0.122133	0.0204274	-0.0364421	-0.149171
	0.0220792	0.0192005	0.000659234	0.00291268	0.0140865	-0.0169992	0.0246101	0.195582	0.33601	0.45123	0.491739	0.507232	0.529635	0.548429	0.542973	0.557893	0.473452	0.422444	0.398193	0.391827	0.377657
	-0.00129569	-0.0322381	0.00498893	0.000782622	0.00795592	-0.00873855	0.0973294	0.225082	0.333128	0.427332	0.39539	0.320554	0.262467	0.17183	0.146699	0.150836	0.176226	0.20886	0.225169	0.19225	0.147951
	0.0183089	-0.00193077	0.0167835	0.00283546	0.00493104	-0.00776651	-0.0557517	0.222838	0.415243	0.44241	0.448408	0.476499	0.479321	0.457063	0.347304	0.411297	0.416915	0.41146	0.387936	0.385164	0.302316
	-0.00944863	-0.0119227	-0.00780533	-0.0129956	0.00203853	0.0109571	0.155225	0.385773	0.376407	0.296951	0.234422	0.180616	0.149537	0.177476	0.103277	0.0318574	-0.0286704	-0.051048	-0.0897215	-0.108077	-0.0268431
	-0.0286834	0.0302475	-0.0109355	-0.0322144	0.00182425	0.0303901	0.118544	0.238903	0.33854	0.367834	0.365338	0.360912	0.355432	0.308203	0.119842	0.0379185	0.0257517	-0.0388943	-0.116094	-0.1613	-0.193853
	-0.000180955	-0.0133581	-0.0187641	-0.0044809	-0.00423691	0.00871782	-0.0110852	0.205101	0.303923	0.423503	0.526619	0.582086	0.546904	0.471764	0.410567	0.353848	0.301747	0.242588	0.133386	0.140276	0.148564
	0.042726	0.0096385	0.0181588	0.018893	-0.0176127	-0.0012803	0.134615	0.211484	0.285969	0.393944	0.429157	0.457404	0.419334	0.430258	0.196327	0.130537	0.0547124	0.0335238	-0.0381896	-0.0535104	-0.0837331
	0.0627907	0.0284915	0.0192742	0.0148404	-0.00233256	-0.0125078	-0.0393107	0.129031	0.278289	0.459664	0.638168	0.809133	0.836731	0.858906	0.905714	0.952391	1.02117	1.08049	0.993811	1.0015	0.900805
	-0.0450612	-0.00825765	0.0160212	-0.0158963	0.0352262	-0.01933	0.131008	0.282618	0.387779	0.341922	0.321865	0.26652	0.229887	0.168713	-0.00763554	-0.184509	-0.214807	-0.299041	-0.455446	-0.55223	-0.633676
	0.0332728	0.0437594	0.0165028	0.00800148	-0.00189887	-0.00610262	0.00821534	0.173607	0.328321	0.428739	0.508285	0.603061	0.621415	0.63311	0.586015	0.612241	0.532085	0.523171	0.621402	0.623123	0.641087
	-0.0399692	0.0082132	-0.00277967	-0.0187052	0.00984783	0.00885737	-0.0594078	0.0902213	0.333338	0.495544	0.564356	0.598889	0.590671	0.554383	0.545961	0.402295	0.203136	0.0842499	0.0749078	0.0949549	0.089155
	-0.00394223	-0.0853603	0.0246759	0.0304786	-0.0150386	-0.01544	0.240025	0.386488	0.466448	0.331816	0.0203618	-0.187146	-0.232402	-0.248546	-0.294195	-0.309746	-0.435291	-0.534258	-0.438276	-0.387828	-0.372824
	0.00838768	0.00864411	0.0194734	-0.0113998	-0.0116649	0.0230646	0.143784	0.213364	0.285698	0.348857	0.414186	0.352175	0.285802	0.287314	0.094373	-0.0233749	-0.0941278	-0.144994	-0.212864	-0.235541	-0.285562
	-0.026482	-0.0346425	-0.0366449	-0.0214854	0.00317039	0.018315	0.093288	0.390574	0.392446	0.305195	0.227495	0.123148	0.0883934	0.0743004	0.0701312	0.044836	0.0262023	-0.00754668	-0.0421081	-0.0542727	-0.0561385
	0.0274914	-0.0012049	0.025365	-0.0041414	0.00044397	0.00369744	0.129601	0.283187	0.321114	0.339091	0.346554	0.316343	0.303365	0.253297	0.053674	-0.0341047	-0.114326	-0.184683	-0.296204	-0.328583	-0.386128
	0.0243916	0.0170169	0.0341894	0.0140624	0.000331393	-0.0143938	0.0706915	0.198105	0.330322	0.435863	0.388986	0.362232	0.282692	0.230167	0.245177	0.268242	0.251389	0.209751	0.170692	0.123361	0.0715987
	0.0061281	-0.000585908	-0.0015381	0.017525	-0.00609659	-0.0114284	-0.03922	0.0637879	0.268299	0.49592	0.629612	0.62807	0.615232	0.576026	0.577177	0.424954	0.183339	0.0445527	0.0409751	0.0503771	0.0352521
	-0.00561835	0.00990949	0.0171045	-0.0140633	-0.0143075	0.0283708	0.106732	0.207187	0.289037	0.354461	0.420722	0.382141	0.332032	0.31984	0.120001	0.0476872	-0.0250785	-0.0623986	-0.144104	-0.195477	-0.22297
	-0.076969	-0.0656403	-0.0475542	-0.0272806	0.0109614	0.0163192	0.196833	0.480144	0.34593	0.227484	0.13663	-0.00250994	-0.0601568	-0.105808	-0.157553	-0.181856	-0.207429	-0.210093	-0.211448	-0.203033	-0.21087
	0.00301718	0.00062086	-0.00647498	0.00326568	-0.0119477	0.00868199	0.0247545	0.241979	0.347934	0.375666	0.403187	0.396481	0.386014	0.376135	0.331532	0.31728	0.291944	0.298913	0.25501	0.246697	0.240201
	-0.0530519	-0.0136022	-0.00108176	0.00492446	-0.00530024	0.000375778	0.285415	0.469204	0.305649	0.19006	0.15133	0.0553588	-0.00858561	0.00931679	-0.150489	-0.277944	-0.244954	-0.179399	-0.022385	0.064235	0.116178
	0.0253038	0.012964	0.00751212	0.00999427	-0.00392227	-0.00607199	-0.0207905	0.066039	0.232439	0.419275	0.708548	0.955505	1.27379	1.08746	0.73143	0.979036	1.14665	1.28686	1.26219	1.14128	0.946592
	0.0184343	0.0334534	0.0193159	0.0194079	-0.0136385	-0.00576935	0.0325355	0.22742	0.308116	0.389887	0.444549	0.472851	0.460874	0.425924	0.398871	0.365626	0.236685	0.243952	0.221912	0.254877	0.28091
	-0.00950427	0.00110027	-0.00760983	-0.0268528	0.00844917	0.0184036	0.060235	0.321374	0.349477	0.383674	0.263353	0.213694	0.153402	0.179637	0.130095	0.0922713	0.0707361	0.0648686	0.023288	0.0250195	0.0243462
	0.0300496	0.0488552	0.0508182	0.00592796	0.0118989	-0.0178268	0.0649849	0.202938	0.335211	0.406163	0.402428	0.4881	0.564236	0.619285	0.652263	0.685099	0.571671	0.491494	0.495453	0.489291	0.539585
	-0.814871	-0.631189	-0.282742	-0.233148	0.0338617	0.199286	1.07932	0.985061	0.730404	-0.15371	-1.45833	-2.34375	-3.17345	-2.22404	-0.457962	-1.86738	-2.93876	-3.35208	-3.62547	-3.30495	-2.58867
	0.21972	0.216479	0.0450832	0.116677	0.0218247	-0.138501	-0.102352	0.507876	0.28904	0.60774	0.217588	0.137238	0.117266	0.204536	0.22136	0.51384	0.865281	0.728663	0.925336	0.592719	0.715873
	-0.246032	-0.184215	-0.170412	-0.0896183	0.0130283	0.0765899	0.126897	0.439259	0.359891	0.231513	0.141718	-0.0872076	-0.13673	-0.183128	-0.313384	-0.353258	-0.3814	-0.428773	-0.489492	-0.547861	-0.632117
	-0.025152	6.65108e-05	-0.00956626	-0.0037173	0.00503604	-0.00131872	-0.0553629	0.131833	0.26301	0.430583	0.604018	0.610652	0.649447	0.573612	0.448924	0.579444	0.660046	0.625358	0.58301	0.551105	0.36602
	0.0370919	0.021119	0.016336	0.0020816	-0.0025587	0.000477098	0.0453155	0.276943	0.404013	0.343893	0.301649	0.240622	0.203272	0.213256	0.152946	0.230243	0.349535	0.40884	0.401513	0.366189	0.36634
	0.0162646	0.012381	0.0287342	0.00874461	-0.00528206	-0.00346255	-0.0111231	0.112519	0.274406	0.424704	0.572362	0.546467	0.551999	0.478148	0.502743	0.374979	0.181998	0.104747	0.088062	0.103578	0.0896223
	-0.0432589	-0.000763942	-0.0424772	-0.0146942	-0.0137846	0.0284787	0.135218	0.276845	0.38064	0.336314	0.206253	0.119241	0.119367	0.134797	0.0780648	0.0036964	-0.108499	-0.185741	-0.100819	-0.0832401	-0.134714
	-0.0221159	-0.00696557	7.04161e-05	-0.012761	0.0188543	-0.00609327	0.0273933	0.301719	0.376476	0.334033	0.327414	0.285828	0.279466	0.243116	0.205047	0.2358	0.160313	0.248171	0.191194	0.220241	0.1529
	-0.626853	-0.522571	-0.324705	-0.233368	0.0964203	0.136948	0.304644	0.343055	0.343483	0.180664	0.0480624	-0.266712	-0.32919	-0.434422	-0.712489	-0.866741	-1.03292	-1.2471	-1.50583	-1.6661	-1.7799
	0.0224338	0.0215232	-0.00486416	0.0213756	-0.01341	-0.00796557	0.00919315	0.233758	0.233591	0.374978	0.510297	0.767876	0.844969	0.926524	1.06068	0.961869	0.899332	0.81232	0.719316	0.687688	0.579176
	-0.098586	-0.0500169	-0.0499836	0.00107752	0.0164628	-0.0175403	0.202773	0.29377	0.438969	0.299304	0.128543	0.0436236	0.0207237	0.0435778	0.000770542	-0.0700984	-0.228098	-0.286682	-0.200145	-0.195642	-0.172049
	0.0242627	0.0400273	0.0322059	0.0298684	-0.00444859	-0.0254198	0.0908381	0.220733	0.375756	0.358481	0.325351	0.414605	0.450371	0.528093	0.545144	0.501957	0.365246	0.287734	0.356306	0.356474	0.350336
	0.0571283	0.02184	0.0631262	0.00883192	-0.00881241	-1.95104e-05	0.112662	0.208389	0.291388	0.318167	0.401098	0.406537	0.413461	0.421146	0.241809	0.220344	0.20834	0.204208	0.145896	0.125631	0.178268
	-0.14577	-0.0849717	-0.0880965	-0.0691739	0.00249301	0.0666809	0.164887	0.314544	0.257676	0.254015	0.272494	0.20337	0.188053	0.208452	0.00613697	-0.167745	-0.120133	-0.0745968	0.0279087	0.139649	0.179427
	-0.000891102	0.00495521	-0.0146092	0.00510839	-0.0109513	0.00584287	0.112987	0.311016	0.352507	0.2919	0.253299	0.223031	0.19783	0.19428	0.174886	0.161216	0.166247	0.147062	0.126392	0.113856	0.0936977
	0.0353776	0.0224283	0.00224148	0.0105857	0.00256348	-0.0131492	0.0443978	0.187348	0.265081	0.395582	0.447745	0.439211	0.331722	0.340367	0.348169	0.324681	0.372882	0.38509	0.398417	0.338223	0.316403
	0.00652768	0.00401512	0.0278752	0.0233118	-0.0230919	-0.000219922	0.078224	0.174146	0.260618	0.357636	0.455506	0.613028	0.679759	0.783404	0.70372	0.644075	0.573067	0.495313	0.289147	0.267056	0.158736
	-0.00293998	0.0089926	-0.00797456	0.00296357	-0.0192145	0.0162509	0.189794	0.384808	0.293151	0.229185	0.207949	0.200876	0.139172	0.139821	0.139413	0.164416	0.178013	0.163218	0.171622	0.125843	0.137627
	0.0108342	0.0147179	0.0257651	0.000863061	-0.00189388	0.00103083	-0.0141816	0.115305	0.264205	0.410164	0.540772	0.578967	0.529202	0.501745	0.494957	0.455437	0.419058	0.420739	0.388514	0.369157	0.377734
	-0.0991654	-0.044985	-0.0299906	-0.0305471	-0.00390758	0.0344547	-0.0227156	0.0706701	0.262211	0.471712	0.492994	0.461162	0.391435	0.329988	0.322317	0.156682	-0.0466915	-0.170701	-0.195546	-0.197601	-0.244028
	-0.0326723	0.00448687	-0.02365	-0.00321166	-0.000969919	0.00418157	0.121388	0.298041	0.3269	0.312766	0.242414	0.142823	0.106617	0.129368	0.0338074	-0.0128252	-0.0821887	-0.100698	-0.180272	-0.196871	-0.15446
	0.021484	-0.00276885	0.0120346	-0.00258498	0.00305487	-0.000469876	0.0318344	0.156785	0.239337	0.407704	0.469106	0.57029	0.59585	0.535935	0.45359	0.553853	0.639307	0.628972	0.694511	0.588174	0.536389
	0.017323	-0.0172616	0.0176659	0.0178048	-0.0320281	0.0142234	0.217797	0.313986	0.402171	0.245031	0.104444	-0.0477577	-0.0712074	-0.0837586	-0.0755472	-0.140788	-0.199348	-0.255578	-0.195544	-0.131168	-0.127427
	-0.00110731	0.0446286	0.00873998	0.00712421	-0.015003	0.00787879	0.0667857	0.202462	0.355712	0.363111	0.301131	0.149581	0.121474	0.0768961	-0.00689741	-0.045896	-0.142639	-0.200381	-0.167059	-0.16619	-0.138112
	-0.0275639	-0.0414186	-0.00756746	-0.00587176	-0.0354028	0.0412746	0.204989	0.254414	0.171842	0.268316	0.351987	0.356948	0.350781	0.408451	-0.00304753	-0.247588	-0.180395	-0.111265	0.0995166	0.320119	0.404943
	-0.0112146	-0.0409125	0.00250329	0.00373268	-0.0118247	0.008092	0.103155	0.198766	0.274295	0.345299	0.363039	0.372107	0.330554	0.338097	0.148792	0.100013	0.00971099	-0.0353745	-0.102166	-0.121949	-0.139769
	-0.0267728	-0.0458889	-0.00693392	-0.0243739	0.0078599	0.016514	0.126379	0.196434	0.291251	0.321083	0.340916	0.338957	0.319988	0.326287	0.114841	0.0641146	0.0253645	-0.0581717	-0.131647	-0.186082	-0.211183
	-0.0196759	-0.0578063	-0.0150779	-0.0340634	-0.00616159	0.040225	0.121295	0.222933	0.281428	0.297565	0.326634	0.260468	0.252327	0.183735	0.05248	-0.0371226	-0.0693797	-0.11734	-0.142577	-0.182819	-0.175853
	-0.243533	0.00302043	-0.219441	-0.044303	0.0565869	-0.0122839	0.0307916	0.0761689	0.449435	0.609971	0.135968	0.494896	0.198639	-0.163501	-0.0377671	-0.421761	-0.690437	-1.09301	-1.24389	-1.41337	-1.31637
	0.041017	-0.0267575	0.0251082	6.16866e-06	-0.0488869	0.0488806	-0.0610855	0.272528	0.348124	0.360433	0.31972	0.121802	0.252315	0.251727	-0.0626219	-0.127158	-0.0271974	-0.094234	-0.414352	-0.707576	-0.625985
	-0.0317673	0.0118816	-0.0284437	-0.0182091	0.00469342	0.0135157	-0.00498661	0.150807	0.297081	0.400537	0.42561	0.407857	0.378207	0.28247	0.221799	0.150615	0.00953497	-0.0751864	-0.0824928	-0.0913103	-0.0805992
	0.119498	0.102734	0.053363	0.00395518	0.00426237	-0.00821755	0.0212248	0.19007	0.264324	0.358587	0.448361	0.54093	0.569675	0.581769	0.568179	0.543919	0.574211	0.630512	0.770551	0.885701	0.890409
	-0.639381	-0.528718	-0.411941	-0.165642	0.00601921	0.159622	0.474657	0.808861	0.633677	0.0606297	-0.867779	-1.36827	-1.77605	-1.6342	-1.00139	-1.62981	-2.10217	-2.39933	-2.46107	-2.54124	-2.21902
	-0.0853135	-0.0864328	-0.0464499	-0.00765777	-0.00968114	0.0173389	0.179669	0.289565	0.463963	0.293308	0.025722	-0.179655	-0.20917	-0.235911	-0.270027	-0.36205	-0.473146	-0.510032	-0.504077	-0.451427	-0.38148
	-0.101225	-0.11121	-0.0748662	-0.0573975	-0.01138	0.0687775	-0.0203317	0.157251	0.351532	0.397517	0.313931	0.37442	0.327776	0.238925	0.468651	0.665958	0.559778	0.450978	0.207807	0.0701597	-0.0179506
	0.0220392	0.0340962	0.00666631	0.0161103	-0.0123564	-0.00375396	0.0216419	0.162749	0.253062	0.368728	0.465237	0.595546	0.675763	0.680037	0.717128	0.656202	0.654068	0.670762	0.533817	0.52319	0.457651
	-0.00451508	-0.0034525	0.00537377	-0.0111542	0.00493178	0.00622239	0.0195954	0.200073	0.271745	0.363646	0.404248	0.441252	0.381288	0.39789	0.398928	0.392532	0.368298	0.343242	0.254314	0.20887	0.136581
	0.066071	0.04839	0.0167562	0.0170651	-0.00954902	-0.00751607	-0.0482688	0.158927	0.274939	0.393233	0.486776	0.708027	0.751856	0.834266	0.838053	0.852908	0.85907	0.800785	0.594098	0.53726	0.483065
	0.0296311	0.0532239	0.00494292	-0.000772357	-0.0071106	0.00788295	0.126831	0.171109	0.315554	0.329943	0.303315	0.259843	0.257225	0.138411	-0.21519	-0.327189	-0.428398	-0.526793	-0.724325	-0.791821	-0.860229
	-0.0763582	-0.0965511	-0.0694912	-0.0375208	0.0217722	0.0157486	-0.00824893	0.0605039	0.223168	0.443237	0.515752	0.463129	0.448844	0.335178	0.302134	0.141289	-0.128104	-0.21576	-0.253394	-0.259773	-0.256325
	-0.0528026	-0.0568128	-0.0117322	-0.0127432	0.0119422	0.000801071	0.064253	0.248949	0.335356	0.311137	0.285405	0.237579	0.200892	0.192841	0.15381	0.157358	0.158718	0.0952976	0.137538	0.135098	0.116017
	0.0379456	0.0206831	0.0081039	0.00421057	0.00330364	-0.00751421	-0.0196501	0.168417	0.303448	0.352992	0.443899	0.514667	0.54344	0.52182	0.492741	0.448392	0.579301	0.584589	0.507406	0.484217	0.401596
	-0.45136	-0.385058	-0.23456	-0.136578	0.0112706	0.125307	0.633308	0.636781	0.54317	-0.0222156	-0.675515	-1.12347	-1.30977	-1.23013	-0.790154	-1.23034	-1.60399	-1.73961	-1.83446	-1.95341	-1.65044
	0.0542997	0.0519863	0.0090192	0.0331939	-0.00698896	-0.026205	-0.0471182	0.119428	0.32046	0.336127	0.531284	0.647821	0.813108	0.66722	0.443223	0.715352	0.865612	0.897879	0.912548	0.852358	0.661655
	-0.159895	-0.126662	-0.0851026	-0.037454	0.00652029	0.0309337	0.227951	0.351766	0.403952	0.211956	0.00610866	-0.211114	-0.23185	-0.218827	-0.325549	-0.385051	-0.493315	-0.569996	-0.578444	-0.574342	-0.544735
	0.0483805	0.0238302	0.0190252	0.0212852	-0.00701017	-0.0142751	0.113781	0.366164	0.308953	0.258464	0.195358	-0.000553684	-0.0550839	-0.0623953	-0.0650867	-0.0318255	-0.289415	-0.18786	-0.178286	-0.104693	-0.0349459
	0.0749702	0.0619776	0.056677	0.03255	-0.00610263	-0.0264474	-0.0185043	0.0819025	0.209472	0.387472	0.588504	0.981586	1.03595	1.05895	0.94185	0.859305	1.02435	1.05652	1.01662	1.01973	0.952572
	0.0213779	0.0389046	0.0278047	0.0148369	0.00994822	-0.0247851	0.0746033	0.162493	0.298867	0.370763	0.332454	0.368402	0.351934	0.381546	0.33148	0.288684	0.1874	0.0995914	0.163693	0.177496	0.17406
	0.00946812	0.00156621	0.0134641	0.00939592	-0.00466203	-0.00473389	0.0197635	0.143482	0.288255	0.370396	0.396543	0.361079	0.356751	0.366863	0.365204	0.337817	0.194363	0.166623	0.137519	0.158149	0.15945
	0.0677587	0.0369607	0.0352451	0.0218828	-0.0195107	-0.00237211	-0.0529524	0.0932542	0.279085	0.392699	0.502882	0.741987	0.846291	0.954012	0.969992	0.82985	0.827358	0.820753	0.811692	0.77795	0.780683
	-0.0199282	0.0215762	0.0341038	0.0189602	-0.0220985	0.0031383	0.14275	0.160965	0.261902	0.296768	0.345006	0.239676	0.21298	0.156868	-0.0832736	-0.172698	-0.206544	-0.316579	-0.426825	-0.448096	-0.456173
	0.0121221	-0.025197	-0.0122844	0.00773547	-0.0149884	0.00725298	0.107411	0.195444	0.219924	0.344446	0.335817	0.329813	0.294648	0.284177	0.117121	0.0403944	0.00820776	-0.0114956	-0.0829559	-0.106263	-0.142609
	0.0269357	-0.0144993	-0.0183092	-0.00034421	0.00378742	-0.00344322	0.0753547	0.167234	0.262662	0.336564	0.368032	0.382477	0.355676	0.329335	0.0835343	0.0400926	0.021754	-0.0297268	-0.0526143	-0.0100353	0.026212
	0.282505	0.215123	0.124264	0.0548298	0.00363293	-0.0584627	-0.213825	0.0169596	0.220655	0.491909	0.745321	1.51656	1.84567	2.31763	3.56521	4.07274	4.08855	4.31329	4.48567	4.44137	4.30537
	0.026379	0.00602961	0.0219126	0.0101951	-0.00638158	-0.00381354	-0.0381415	0.232099	0.33856	0.360842	0.310902	0.246834	0.228781	0.203813	0.27944	0.178001	0.378444	0.41012	0.233223	0.220755	0.201594
	0.0135698	0.00906944	0.0215933	-0.0112593	0.0270524	-0.0157931	0.123645	0.25818	0.27273	0.254735	0.306589	0.323193	0.271597	0.294166	0.17493	0.102579	0.0432963	-0.00570996	-0.125874	-0.110043	-0.166276
	0.043015	0.00508675	0.00372817	0.012316	0.0109515	-0.0232675	0.270605	0.330382	0.313785	0.192371	0.112187	0.151802	0.168455	0.24994	0.24313	0.214092	0.166657	0.187547	0.163445	0.239577	0.452611
	0.168551	0.117503	0.0695887	0.0361902	-0.0122553	-0.0239349	-0.168164	0.0546645	0.243867	0.330404	0.75107	0.863663	1.27571	0.930122	0.35818	0.809347	1.02509	1.13808	1.10571	1.0306	0.874727
	-0.0753965	-0.0999843	-0.0612988	-0.0710465	0.0260111	0.0450354	0.375423	0.374689	0.34034	0.127799	-0.0778429	-0.301607	-0.325329	-0.351576	-0.465557	-0.613166	-0.660522	-0.737975	-0.816194	-0.83145	-0.744589
	-0.0202345	-0.0155257	-0.0127955	-0.0168227	0.00748188	0.00934087	0.0604408	0.212287	0.234285	0.310476	0.357302	0.374322	0.368046	0.364896	0.298991	0.322532	0.162379	0.142298	0.112062	0.1059	0.121233
	0.181524	0.150383	0.113738	0.0692414	-0.0218017	-0.0474397	-0.180288	0.130636	0.402188	0.363308	0.509766	0.594786	0.664323	0.393504	0.151533	0.581717	0.805316	0.779913	0.757891	0.54026	0.271976
	-0.0293564	-0.0112894	-0.0181488	-0.0147911	0.00987153	0.00491964	-0.0567612	0.0708524	0.223712	0.42844	0.506775	0.529388	0.523108	0.458133	0.460543	0.318003	0.0598062	-0.0159256	-0.0479257	-0.0600227	-0.100675
	0.0241481	-0.00397014	-0.00487217	0.017124	-0.00506265	-0.0120614	-0.00753254	0.146314	0.247752	0.351723	0.447236	0.59693	0.65681	0.695747	0.625819	0.54604	0.547857	0.51167	0.488497	0.442455	0.437296
	-0.145328	-0.124562	-0.122826	-0.0691836	-0.00146888	0.0706524	0.293992	0.362239	0.361214	0.144215	-0.0598047	-0.27624	-0.378919	-0.37293	-0.499049	-0.620518	-0.68536	-0.736687	-0.772775	-0.789098	-0.723919
	-0.0630554	-0.0341555	-0.0179086	-0.0183224	0.000345141	0.0179773	0.152219	0.23675	0.244261	0.250031	0.271036	0.298487	0.217502	0.237962	0.00209909	-0.0501884	-0.11563	-0.17063	-0.298573	-0.32099	-0.384904
	0.00220927	-0.00713374	-0.00649801	-0.0136066	0.00106762	0.012539	0.0266754	0.202968	0.310965	0.310686	0.303047	0.268616	0.282961	0.268288	0.259865	0.219078	0.195564	0.149346	0.162616	0.12222	0.105015
	-0.00978586	-0.00756393	-0.022085	-0.0106992	-0.00262295	0.0133221	0.0308409	0.326239	0.304888	0.273169	0.213792	0.146795	0.126731	0.102598	0.0557658	0.0438281	0.021188	0.00641571	-0.00180697	-0.0134179	-0.0170071
	0.0899535	0.0496696	0.0337758	0.00740356	-0.00708106	-0.000322482	0.0843544	0.174513	0.267671	0.310978	0.318754	0.289421	0.244368	0.211139	-0.0423719	-0.109235	-0.141225	-0.184478	-0.258447	-0.27678	-0.303722
	-0.0645296	-0.046148	-0.0318137	-0.0194749	-0.00371328	0.0231882	0.107606	0.215226	0.317169	0.28741	0.1994	0.118424	0.108591	0.101186	0.0997924	0.0618092	0.00949783	-0.040307	0.00424198	0.0267826	0.0501964
	0.0358167	0.0141647	0.00413119	-0.00147562	0.00344021	-0.00196459	0.0183194	0.192792	0.267129	0.333976	0.337722	0.392338	0.324908	0.360657	0.348727	0.382052	0.374507	0.362713	0.369456	0.303972	0.265898
	-0.0307705	-0.0184546	-0.0348338	-0.00962723	0.0110292	-0.00140202	0.134688	0.18765	0.25744	0.273598	0.295966	0.295998	0.267006	0.250925	0.0893775	-0.0399715	-0.110383	-0.16444	-0.264001	-0.310014	-0.338139
	-0.16711	-0.126588	-0.0753774	-0.0676941	0.0109323	0.0567618	0.39136	0.362447	0.265951	0.115737	-0.0450433	-0.206489	-0.259024	-0.244378	-0.319302	-0.376668	-0.420992	-0.440052	-0.454484	-0.486991	-0.452415
	-0.0122083	-0.0411061	-0.00777553	0.0181342	-0.0154119	-0.00272229	0.17753	0.289799	0.353791	0.255568	0.0696193	-0.0810588	-0.109552	-0.082864	-0.0637051	-0.11449	-0.220636	-0.22744	-0.222421	-0.147688	-0.138501
	-0.122834	-0.065742	-0.0658051	-0.0649522	0.00407925	0.0608729	0.0961951	0.26216	0.24844	0.234456	0.241307	0.235393	0.185024	0.200961	0.19954	0.134034	0.126354	0.138568	0.0987916	0.0752492	0.0271845
	-0.0192025	-0.0446962	-0.0320443	-0.0626403	0.0168559	0.0457844	0.0825281	0.267891	0.251067	0.254285	0.241614	0.231222	0.298181	0.227624	0.0857369	-0.0409338	0.0066847	-0.0979756	-0.209623	-0.25921	-0.285874
	-0.0350626	0.00935564	-0.00324796	-0.00412936	-0.00635259	0.010482	0.0996981	0.17515	0.285388	0.295258	0.273506	0.282926	0.279418	0.221377	0.0607352	0.00135925	-0.0511707	-0.092844	-0.206758	-0.219989	-0.311536
	0.0245402	0.0244519	0.0172729	0.0253914	-0.00795124	-0.0174402	0.0174447	0.0101608	0.206512	0.390991	0.531612	0.584515	0.56351	0.579919	0.632177	0.599669	0.32306	0.264501	0.274602	0.319062	0.344997
	-0.00346816	0.000123991	-0.00430458	-0.00410379	-0.00198384	0.00608763	0.0961619	0.228055	0.274494	0.289135	0.239982	0.101158	0.0852961	0.0953246	0.0275469	-0.0231934	-0.0656251	-0.0980883	-0.128013	-0.146453	-0.0863699
	-0.0489766	-0.00905208	-0.0055189	-0.0293474	0.0194324	0.00991501	0.0835142	0.183444	0.278051	0.27836	0.298606	0.294809	0.21264	0.190137	0.0512284	0.0145973	-0.0640487	-0.0403626	-0.144452	-0.208259	-0.202464
	0.0440132	0.00515527	-0.00816315	0.00483344	0.00625731	-0.0110907	-0.147974	-0.000398571	0.171096	0.39546	0.722495	0.95115	1.32721	1.03453	0.454554	0.712447	0.958014	1.0287	1.06125	0.935221	0.613363
	-0.0824285	-0.0453398	-0.0552599	-0.0185364	0.0124669	0.00606942	0.175081	0.348917	0.255732	0.211288	0.131915	0.04375	-0.0110654	-0.000739288	-0.0307158	-0.0950847	-0.141713	-0.128523	-0.17757	-0.164512	-0.128482
	0.00316869	0.000583784	0.0181549	-0.00519223	-0.000525151	0.00571738	0.0648938	0.149169	0.264035	0.307444	0.333894	0.36012	0.350313	0.327771	0.181166	0.166293	0.214527	0.236401	0.395572	0.447002	0.514939
	-0.00273561	0.00462007	-0.00284563	-0.01742	0.00247858	0.0149414	0.0155014	0.188012	0.250721	0.306585	0.348768	0.378927	0.362849	0.34182	0.295044	0.298968	0.287435	0.239687	0.122828	0.110792	0.0997687
	0.0324868	0.0289463	0.0384478	0.0117196	0.00517102	-0.0168906	-0.0403285	0.0637279	0.246181	0.414274	0.457411	0.508556	0.483898	0.418323	0.409066	0.314108	0.138356	0.0650596	0.0641249	0.0638047	0.0523263
	0.0226372	0.0275806	0.0131532	0.0070247	-0.00926375	0.00223903	-0.0411114	0.0609435	0.223589	0.40055	0.478113	0.480727	0.453494	0.427068	0.446839	0.325109	0.141598	0.0297069	0.0249288	0.0394246	0.0378764
	0.022248	-0.00564196	-0.00223423	0.00724368	-0.00024767	-0.00699598	0.207238	0.31969	0.306155	0.173824	0.120064	0.118034	0.136318	0.22221	0.23671	0.162845	0.149052	0.168305	0.114273	0.166368	0.293539
	-0.0184826	0.000853105	-0.00724881	-0.0234525	-0.00122464	0.0246771	0.0444068	0.155927	0.237651	0.289961	0.367274	0.325951	0.291282	0.293303	0.161146	0.0998981	0.0787307	0.0627536	0.0257649	-0.034784	-0.0831215
	-0.022393	-0.0137615	-0.0157354	-0.00400886	2.32127e-05	0.00398565	0.0535837	0.348108	0.290103	0.231853	0.191777	0.133295	0.109414	0.0996655	0.0785675	0.0681866	0.0406008	0.0399424	0.00971309	-0.000198036	-0.0105521
	0.0202047	0.00390431	-0.00701028	0.0101206	-0.012289	0.00216833	0.0047057	0.190103	0.262006	0.304437	0.355277	0.381257	0.383952	0.372359	0.315807	0.306677	0.289882	0.264112	0.2548	0.228523	0.21572
	-0.095988	-0.0880888	-0.0468193	-0.0305513	0.0108734	0.0196779	0.0794679	0.29536	0.287144	0.241522	0.192759	0.118601	0.0795709	0.064846	0.0113226	-0.021191	-0.0793144	-0.109668	-0.173286	-0.203334	-0.224606
	-0.0900581	-0.0616325	-0.0575818	0.00615513	-0.0490899	0.0429347	-0.407556	-0.151549	0.0406657	0.415524	1.17427	1.49654	2.43682	1.76246	0.451399	1.25164	1.93501	2.24622	2.24233	1.98148	1.26031
	-0.0331135	-0.012889	-0.013928	-0.0342629	-0.00170841	0.0359714	0.134561	0.236532	0.217701	0.257892	0.229536	0.189398	0.166807	0.18327	0.165756	0.153562	0.195269	0.239172	0.270323	0.240037	0.214631
	0.0183968	0.0265571	0.0390928	-0.0362169	0.0157556	0.0204613	0.0722667	0.162559	0.27248	0.239901	0.33918	0.46868	0.613688	0.762921	0.748347	0.784593	0.792194	0.762194	0.635192	0.52804	0.575653
	-0.00782375	-0.0119479	0.0123784	0.00640873	-0.00152489	-0.00488384	-0.0158607	0.0844948	0.227926	0.386837	0.425651	0.435388	0.413029	0.403564	0.374106	0.277237	0.134582	0.0357841	0.0317711	0.018719	0.038927
	-0.0311482	0.000616318	0.00592118	0.00571495	0.00580653	-0.0115215	0.0337812	0.110622	0.228142	0.295444	0.445211	0.667287	0.73696	0.773277	0.710773	0.65532	0.575048	0.477459	0.480634	0.435098	0.43835
	-0.0634509	-0.0324299	-0.0226621	-0.00829045	-0.00519847	0.0134889	-0.00207277	0.0507591	0.212519	0.377888	0.441753	0.385146	0.359057	0.272779	0.261015	0.0990194	-0.0594259	-0.143286	-0.145314	-0.171343	-0.182605
	0.023452	0.015507	0.007478	0.00259326	-0.00813965	0.00554639	0.0634788	0.156964	0.231113	0.292347	0.344775	0.405308	0.419577	0.450982	0.529284	0.492643	0.53901	0.599087	0.810615	0.824303	0.757226
	-0.0189429	-0.0154896	-0.0132331	0.00751677	0.00278399	-0.0103008	0.127262	0.261898	0.295699	0.247444	0.171307	0.13496	0.129024	0.0787441	0.0325074	0.026544	0.0274449	0.00252178	-0.0242395	-0.0492324	-0.0744242
	-0.154336	-0.123421	-0.117114	-0.0922715	0.0127405	0.079531	0.259171	0.136658	0.218428	0.23143	0.16559	-0.0109829	-0.0505318	-0.0907712	-0.092008	-0.134322	-0.104883	-0.0252632	0.249785	0.282871	0.24934
	0.0234483	0.0312762	0.0151668	-0.00106028	-0.00877587	0.00983614	0.0738298	0.206134	0.242081	0.269238	0.28385	0.287022	0.261635	0.196092	0.155063	0.134591	0.131371	0.119657	0.0876097	0.0725713	0.0909332
	0.103638	0.0796763	0.0567548	0.0298565	0.00289009	-0.0327465	0.0250814	0.243406	0.329497	0.296553	0.22179	0.186017	0.19703	0.20495	0.155221	0.211996	0.33379	0.340921	0.341902	0.26181	0.250983
	0.0207513	0.00749842	0.0126522	-7.21318e-05	0.00686546	-0.00679332	0.0132213	0.183668	0.272496	0.303493	0.314204	0.324427	0.295564	0.281404	0.251144	0.210692	0.26305	0.267292	0.227741	0.209477	0.172509
	-0.00603986	-0.00189225	0.0150558	-0.00579306	-0.00502426	0.0108173	-0.0223915	0.114614	0.243689	0.329935	0.402309	0.497126	0.544626	0.520464	0.599439	0.486778	0.557516	0.559699	0.50178	0.500718	0.422001
	0.0242856	0.00688653	0.00487053	0.00442537	-0.00214653	-0.00227884	0.0789008	0.15976	0.228874	0.301913	0.310808	0.332119	0.340121	0.358112	0.196413	0.15411	0.118058	0.0844114	0.0382758	-0.0263209	-0.0746569
	0.0331636	0.0247911	0.0174073	0.0125744	-0.00509	-0.00748437	-0.00309256	0.0583556	0.153071	0.331582	0.539495	0.884301	0.980517	0.999871	0.864673	0.783135	0.851301	0.782778	0.743252	0.652672	0.609957
	0.0246356	0.00869588	0.0241809	0.00987296	-0.000112035	-0.00976093	0.0130311	0.104338	0.229165	0.344095	0.390784	0.43299	0.436526	0.385661	0.383212	0.287683	0.171268	0.136352	0.104393	0.10197	0.118969
	-0.00554785	0.0134217	-0.0158784	-0.0151357	0.00854855	0.00658714	0.0988542	0.273852	0.234454	0.250094	0.207089	0.0987541	0.0437728	0.0330696	0.0420119	0.0573956	-0.159953	-0.0941936	-0.121264	-0.0872588	-0.00884778
	-0.00947534	0.0150551	-0.0240949	-0.0249367	-0.00650217	0.0314389	0.261191	0.332415	0.310363	0.17613	-0.0411224	-0.197749	-0.233764	-0.240935	-0.346958	-0.451669	-0.506285	-0.512709	-0.54914	-0.562538	-0.488141
	-0.000942794	0.0121826	-0.00607948	-0.0264214	0.0112561	0.0151653	0.199919	0.330232	0.283774	0.164166	0.0696681	-0.0798363	-0.105265	-0.0661218	-0.0684465	-0.153978	-0.2014	-0.199378	-0.19036	-0.147701	0.037296
	-0.201015	-0.155365	-0.0942926	0.00134986	-0.0160133	0.0146635	-0.0554124	0.152235	0.181997	0.301824	0.46648	0.646788	0.692455	0.642096	0.663485	0.617147	0.544653	0.478988	0.386156	0.280258	0.106135
	-0.0814563	-0.0424485	-0.0440883	-0.00777313	0.00421861	0.00355451	0.0820027	0.216603	0.280334	0.245327	0.232331	0.181604	0.134829	0.0961647	0.0905581	0.0709952	0.021677	0.0152255	-0.00848292	-0.0506003	-0.0293288
	0.0424723	0.0391273	0.0247763	0.00164264	0.0135412	-0.0151839	-0.0124324	0.0929213	0.244399	0.358811	0.390842	0.423514	0.350342	0.31889	0.274209	0.218403	0.134766	0.0950688	0.102189	0.118427	0.0732284
	0.01196	0.00831485	0.0174638	-0.00130646	-0.00669999	0.00800646	0.142581	0.26024	0.247198	0.218255	0.182534	0.14508	0.102153	0.0434843	0.0596667	0.0643867	0.0299062	0.00980146	0.0232634	0.00415262	-0.0284127
	-0.193065	-0.152106	-0.104842	-0.0864799	0.0129027	0.0735773	0.0566323	0.22337	0.26226	0.236778	0.20194	0.179088	0.200924	0.185897	0.0590515	0.0154797	-0.0358009	-0.0416875	-0.148691	-0.153691	-0.258605
	-0.0174585	-0.0190352	-0.0096173	0.0098799	-0.0108902	0.00101032	-0.0138581	0.198673	0.254952	0.288032	0.319323	0.313103	0.298137	0.287874	0.250749	0.23159	0.212785	0.162418	0.0644755	0.0589354	0.0358583
	0.00607724	-0.0264713	-0.0166973	-0.00245477	0.0275172	-0.0250624	-0.00936779	0.0686672	0.197537	0.361066	0.451392	0.465052	0.495966	0.427581	0.436715	0.341608	0.151188	0.0637291	0.0495116	0.0312944	0.0472024
	-0.134723	-0.185212	-0.0626132	-0.0180772	-0.0957314	0.113809	0.864285	0.49826	0.409048	-0.187302	-0.656129	-0.945665	-1.06444	-0.996008	-0.867946	-1.06971	-1.18308	-1.29851	-1.2996	-1.28312	-1.22285
	-0.181844	-0.156346	-0.0860837	-0.0759396	0.0365135	0.0394261	0.159394	0.220142	0.180559	0.214735	0.227537	0.164986	0.123015	0.0831907	-0.172411	-0.266194	-0.347975	-0.43624	-0.649742	-0.672219	-0.735817
	-0.0636085	-0.061212	-0.0286175	-0.0266435	0.0016823	0.0249612	0.192372	0.290603	0.262801	0.178291	0.0922567	-0.0168304	-0.0507014	-0.0519695	-0.122665	-0.173588	-0.196201	-0.234182	-0.258948	-0.264929	-0.214586
	-0.0229889	-0.0104239	-0.0124089	-0.00229293	0.00764233	-0.0053494	0.0492162	0.193068	0.271742	0.286696	0.245143	0.193991	0.151502	0.144456	0.0705184	0.0534538	-0.00676498	-0.0167234	-0.0859475	-0.0660334	-0.0444904
	0.0312049	0.00318585	0.0131441	-0.00161825	-0.0127145	0.0143327	-0.0316572	0.0786277	0.215765	0.368642	0.39373	0.391764	0.379905	0.33088	0.314224	0.24274	0.0686787	-0.00738224	0.0388945	0.0577369	0.0725985
	0.0380018	0.0425243	0.0110257	0.0122152	-0.00303681	-0.00917838	0.0126346	0.262721	0.253366	0.210918	0.307896	0.346372	0.344931	0.323619	0.362437	0.362428	0.370967	0.367996	0.387025	0.312386	0.300584
	0.0279844	0.0247448	0.0285795	0.0115068	-0.00459873	-0.00690811	0.0270725	0.117182	0.219757	0.322622	0.34673	0.322048	0.27464	0.217369	0.177692	0.0900209	-0.021345	-0.0929002	-0.0850265	-0.0739506	-0.0745739
	-0.255261	-0.20208	-0.142093	-0.0643108	0.0123299	0.0519809	-0.188145	0.0286207	0.397981	0.368036	0.366532	0.315774	0.237831	0.127334	0.429658	0.708902	0.496701	0.280339	0.0490822	-0.202476	-0.29054
	0.0529738	0.0892352	0.021712	-0.0239746	0.0475008	-0.0235262	-0.252857	-0.0757795	0.0935605	0.441998	0.841138	1.12379	1.39897	1.2146	0.659072	1.03787	1.40559	1.4604	1.61587	1.53276	1.15668
	-0.0242336	-0.0120597	-0.00795831	-0.0169847	0.0139183	0.00306639	0.00209729	0.115233	0.222309	0.323194	0.357765	0.352089	0.358907	0.321679	0.290255	0.285819	0.277623	0.247393	0.203417	0.172267	0.181187
	-0.0149714	-0.000913897	-0.0165114	0.0109593	-0.0041172	-0.0068421	-0.017109	0.0813159	0.204941	0.350069	0.409591	0.414107	0.410362	0.343239	0.368921	0.253906	0.117654	0.024889	0.0516599	0.0354249	0.0585627
	-0.0135984	-0.00921418	0.0055233	-0.0302682	0.0200272	0.010241	-0.0704027	0.0621065	0.205273	0.365886	0.448585	0.435974	0.411509	0.345465	0.358545	0.216601	0.0370103	-0.0444451	-0.0570583	-0.0351395	-0.0227937
	-0.0372008	-0.0377594	-0.0103235	-0.00207664	0.00836009	-0.00628343	0.0688002	0.164195	0.242181	0.263249	0.289443	0.231063	0.240296	0.232527	0.0412149	-0.0152426	-0.0865335	-0.109958	-0.204591	-0.246106	-0.286082
	-0.0190045	-0.0336949	-0.00672762	-0.0159429	-0.00545517	0.0213981	-0.0300678	0.0506371	0.197799	0.370049	0.411655	0.419299	0.363152	0.294812	0.319163	0.173297	0.0133484	-0.0418969	-0.0624412	-0.022095	-0.0234451
	0.0711776	0.0711648	0.048137	0.0276902	-0.00897219	-0.0187181	-0.0630193	0.230563	0.241522	0.28798	0.343035	0.465194	0.520946	0.555921	0.648476	0.589897	0.875106	0.881323	0.900683	0.84713	0.797715
	0.0220247	0.0232525	0.0285724	0.0111095	0.00539513	-0.0165046	-0.031305	0.0229609	0.171488	0.413981	0.459281	0.478345	0.400278	0.383121	0.358437	0.245167	0.0895446	-0.0252612	-0.0151603	0.000552418	-0.0373968
	-0.0861328	-0.0664596	-0.0618561	-0.0379506	-0.00918947	0.0471402	0.0842119	0.313852	0.323744	0.241398	0.00717333	-0.278633	-0.520252	-0.453555	-0.201463	-0.451431	-0.613135	-0.799538	-0.879815	-0.832396	-0.777141
	-0.0580851	-0.0564728	-0.0156594	-0.0203882	-0.00143929	0.0218275	0.0978986	0.150628	0.228031	0.249308	0.268952	0.224709	0.221984	0.221137	0.0328366	-0.0316697	-0.100621	-0.179198	-0.261021	-0.330183	-0.360823
	0.0312248	0.0279089	0.0159529	0.00367176	0.000148568	-0.00382032	-0.0629557	0.0837235	0.238084	0.377786	0.38133	0.372443	0.331097	0.292258	0.236709	0.1516	0.0607548	0.00509968	-0.00126239	0.0248918	0.0292821
	-0.0554946	-0.00967496	-0.0270919	-0.0433266	0.0133358	0.0299908	0.164475	0.206256	0.217834	0.220944	0.173953	0.0731561	0.0339858	-0.000431496	-0.131684	-0.187989	-0.243809	-0.267583	-0.371209	-0.389364	-0.414749
	0.0190788	0.00579059	0.0183739	0.0150783	0.00902428	-0.0241025	-0.0436618	0.25692	0.278609	0.266178	0.278773	0.269608	0.230115	0.20145	0.165715	0.133788	0.222518	0.279831	0.292399	0.261748	0.24791
	-0.0136247	-0.00482837	-0.00161409	0.00229199	0.00219426	-0.00448625	0.0868193	0.306331	0.260542	0.199525	0.16088	0.068918	0.0449348	0.0374737	0.0609843	0.0244119	-0.0506881	-0.0761693	-0.074794	-0.0539899	-0.0413077
	0.00831226	-0.000771989	-0.0090718	0.011432	0.00689453	-0.0183265	-0.063706	0.161768	0.293131	0.320916	0.315679	0.377656	0.377678	0.322728	0.261963	0.350328	0.418197	0.38201	0.363564	0.331009	0.261364
	-0.0548512	-0.0318597	-0.0152443	-0.0217261	0.0136489	0.00807725	0.0926574	0.198573	0.201932	0.235787	0.272032	0.204888	0.193248	0.190123	-0.0302386	-0.0870462	-0.125514	-0.164679	-0.313495	-0.349535	-0.395409
	-0.0195406	-0.00152415	-0.0354445	-0.00762356	-0.00403558	0.0116591	-0.0433727	0.053815	0.190657	0.380475	0.413288	0.412534	0.391615	0.323312	0.348269	0.229876	0.0213269	-0.0396953	-0.0685276	-0.0505246	-0.0592417
	0.00366156	0.00610557	-0.0172577	-0.0241798	0.0138602	0.0103196	0.0330579	0.151305	0.213561	0.266311	0.331525	0.381191	0.436474	0.470635	0.448004	0.439855	0.501381	0.488508	0.44873	0.421337	0.355504
	0.0246155	0.028627	-0.0078118	-0.00767697	0.00552895	0.00214803	-0.0116831	0.141465	0.211488	0.305951	0.35432	0.479748	0.487515	0.528954	0.551837	0.538997	0.533035	0.480287	0.351756	0.302816	0.275476
	-0.00183441	-0.00248667	-0.0111275	0.0244733	-0.0183317	-0.00614159	-0.0929541	0.0498067	0.249814	0.371058	0.429955	0.419284	0.406729	0.381989	0.35874	0.217442	0.0591803	-0.005805	-0.00877967	-0.00493252	-0.0596565
	-0.00790206	-0.00449357	-0.00396376	-0.00325048	0.00105997	0.0021905	0.0517527	0.211371	0.218648	0.242562	0.274983	0.331598	0.358689	0.364377	0.29412	0.268208	0.247238	0.237539	0.159482	0.184146	0.0898452
	-0.00658781	-0.0163089	0.0286038	-0.0304192	0.00322695	0.0271923	0.0750382	0.17271	0.203397	0.257233	0.263395	0.25948	0.300941	0.274942	0.143967	0.0908333	0.0561877	0.0121177	-0.0759076	-0.102617	-0.10826
	0.0166388	0.0322011	0.0121732	0.00557465	-0.00651879	0.00094412	0.107598	0.189973	0.15001	0.260812	0.288559	0.419658	0.412457	0.534349	0.704753	0.743946	0.418591	0.525274	0.620391	0.624225	0.741779
	0.0585383	0.0316272	0.0320293	0.0242318	-0.0188098	-0.00542198	-0.0393914	0.223369	0.258962	0.255753	0.302913	0.331128	0.306613	0.299525	0.309547	0.269621	0.457761	0.477765	0.513556	0.502249	0.481608
	-0.025317	-0.0130865	-0.0181001	-0.0156436	0.00472386	0.0109197	0.245432	0.294824	0.277723	0.14785	0.0175464	-0.0936894	-0.154999	-0.110827	-0.220762	-0.30862	-0.381833	-0.409985	-0.448101	-0.439964	-0.37922
	0.0597778	0.0405707	0.0169915	-0.00498045	0.00859951	-0.00361909	-0.04041	0.179146	0.278547	0.293294	0.286885	0.277576	0.260977	0.246073	0.202947	0.181312	0.206082	0.185326	0.224876	0.197113	0.161436
	-0.0822677	-0.0669461	-0.0459917	-0.022232	-0.00312309	0.0253551	-0.0974611	0.354285	0.279559	0.208088	0.221747	0.128485	0.0885744	0.0168811	-0.154527	-0.279981	-0.129982	-0.187075	-0.267421	-0.39788	-0.420248
	0.0105134	0.000425569	-0.00452322	0.000291967	-0.00234671	0.00205474	0.0102186	0.221728	0.272359	0.254447	0.228972	0.185211	0.171875	0.145047	0.118127	0.115499	0.166237	0.183465	0.155574	0.153285	0.129024
	-0.0939838	-0.0827782	-0.0574323	-0.0340946	0.0100516	0.024043	0.274084	0.319709	0.19029	0.116363	0.0578337	-0.029498	-0.0604813	-0.101337	-0.133955	-0.141051	-0.159065	-0.160921	-0.187993	-0.1887	-0.215389
	-0.0100049	-0.0092126	-0.0176229	-0.00350967	-0.00735035	0.01086	-0.00513543	0.133546	0.230152	0.308172	0.304548	0.294778	0.276881	0.254088	0.263633	0.207611	0.144878	0.101794	0.0878635	0.10683	0.0725707
	-0.0643177	-0.0767638	-0.060755	-0.0152733	0.0256713	-0.010398	0.154847	0.300213	0.311111	0.211385	0.0139185	-0.0833111	-0.16111	-0.13842	-0.125376	-0.156588	-0.30197	-0.406497	-0.322796	-0.347803	-0.342692
	-0.0136981	-0.0668855	-0.0135365	0.000852738	-0.0122353	0.0113826	0.105968	0.171271	0.202964	0.215939	0.272048	0.249595	0.23006	0.226229	0.0753173	0.0489781	0.00175506	-0.019023	-0.0778189	-0.146723	-0.172535
	-0.00676767	-0.0165545	0.0295103	-0.0130154	8.40719e-06	0.0130071	0.117961	0.147591	0.201633	0.259631	0.236757	0.251799	0.23557	0.236824	0.0378954	-0.0522939	-0.0954357	-0.197798	-0.269576	-0.306043	-0.319857
	0.0318835	-0.0115141	-0.00318402	-0.0150675	0.00518725	0.00988027	-0.154757	0.041387	0.12502	0.319401	0.635161	0.790813	1.04766	0.956701	0.480216	0.771978	1.11844	1.24196	1.30507	1.2447	1.07525
	0.00392878	-0.0296664	0.0481222	-0.0312483	0.0130128	0.0182355	0.281995	0.348601	0.300311	0.117347	-0.0929791	-0.266106	-0.517715	-0.353598	-0.0933086	-0.331586	-0.569825	-0.639519	-0.661881	-0.682674	-0.606334
	-0.00293892	0.00102814	-0.0115291	-0.0226876	0.000949127	0.0217385	0.131985	0.249761	0.258276	0.191714	0.118591	0.0282263	0.0109576	0.00461151	-0.041123	-0.111396	-0.12627	-0.162678	-0.16159	-0.178791	-0.140842
	-0.101484	-0.0652454	-0.0478213	-0.033854	0.0120364	0.0218176	-0.0675002	0.290409	0.286818	0.261632	0.175861	0.145446	0.040631	-0.00162994	-0.180781	-0.231318	-0.156003	-0.208484	-0.200546	-0.276196	-0.290128
	-0.00686442	-0.020703	-0.0166045	-0.00485227	0.00521887	-0.000366609	0.0515245	0.22821	0.211697	0.244094	0.227	0.138151	0.0852749	0.0922493	0.0731503	0.0436268	-0.0580604	-0.0735459	-0.0694557	-0.064225	-0.0281891
	-0.0847886	-0.0612893	-0.0259307	-0.00288464	-0.0102035	0.0130881	0.171038	0.307118	0.316463	0.181071	-0.0270526	-0.184047	-0.239152	-0.263784	-0.30939	-0.363385	-0.422794	-0.491696	-0.481847	-0.493674	-0.494768
	-0.166018	-0.14069	-0.088997	-0.0547227	0.0204982	0.0342245	0.211647	0.233278	0.205733	0.167356	0.107986	-0.00130741	-0.0478105	-0.102629	-0.127179	-0.113848	-0.173661	-0.197492	-0.306096	-0.343952	-0.377841
	0.00986213	0.0268229	-0.00588512	0.00571992	0.00377323	-0.00949315	0.00600564	0.128815	0.225791	0.268476	0.337619	0.565036	0.607426	0.688264	0.569465	0.483402	0.460339	0.439045	0.471753	0.461677	0.522733
	0.0188287	0.0278392	0.0145172	0.0190602	-0.00146418	-0.017596	0.0469316	0.147676	0.214392	0.277102	0.287547	0.273993	0.294667	0.29199	0.296877	0.255961	0.226726	0.193264	0.18626	0.203642	0.211525
	-0.0920648	-0.0768145	-0.0956802	-0.0397859	0.00198759	0.0377982	0.147393	0.115946	0.156261	0.250316	0.24755	0.284524	0.240929	0.284772	0.287524	0.179263	0.0617005	-0.00277393	0.235616	0.394993	0.508397
	0.00521524	0.00613732	-0.00135239	0.00890437	-0.0180121	0.00910768	0.144288	0.258292	0.247019	0.174397	0.121804	0.0881159	0.108951	0.148463	0.170613	0.117563	0.126335	0.115465	0.110828	0.132319	0.207071
	-0.00607583	-0.00472324	0.0164312	0.00887311	-0.00352018	-0.00535294	-0.00576026	0.0813353	0.208382	0.307811	0.367658	0.279152	0.25337	0.205989	0.166101	0.100918	-0.0147003	-0.0588811	-0.0315771	-0.0144719	-0.050417
	-0.00923043	0.0020892	0.000872992	0.00606479	-0.00490174	-0.00116305	0.0674985	0.12701	0.199127	0.261403	0.299522	0.237776	0.219703	0.214562	0.0687394	-0.0026386	-0.0411116	-0.0769094	-0.123915	-0.134994	-0.16407
	0.0146812	-0.0101804	0.0231904	-0.00310523	0.00399927	-0.000894022	0.020035	0.161792	0.204514	0.269798	0.297657	0.243054	0.243983	0.238209	0.222045	0.202056	0.194614	0.218286	0.226576	0.243559	0.22555
	0.000246248	-0.0174171	-0.0362474	-0.0294072	-0.0063253	0.0357326	0.405631	0.408338	0.278391	0.0294707	-0.205991	-0.536446	-0.654938	-0.578281	-0.808658	-1.00467	-1.13874	-1.22351	-1.31674	-1.30225	-1.14929
	0.0228334	0.0081114	0.0128765	-0.000663043	-0.00210133	0.00276438	-0.00376588	0.173581	0.228771	0.267382	0.28274	0.34378	0.353273	0.375852	0.407285	0.399715	0.391679	0.380107	0.34082	0.358243	0.343307
	-0.05149	-0.0518268	-0.0174447	-0.0435463	-0.0075512	0.0510975	0.312387	0.303364	0.219101	0.093006	-0.0319016	-0.188549	-0.21638	-0.227399	-0.314937	-0.403354	-0.453495	-0.466451	-0.51782	-0.510009	-0.429809
	0.00342368	0.0324978	-0.0200569	-0.0150193	0.00994748	0.00507187	0.257236	0.273126	0.241105	0.137217	0.0331863	-0.0938631	-0.149761	-0.124166	-0.171131	-0.258981	-0.326879	-0.348554	-0.385768	-0.400381	-0.320886
	0.00676133	0.0319703	0.0443039	0.0552044	-0.0201872	-0.0350172	0.00944093	0.121607	0.282626	0.298522	0.266506	0.271099	0.207162	0.246767	-0.0382029	-0.159155	-0.21212	-0.264202	-0.41597	-0.56312	-0.597122
	-0.0748306	-0.0503593	-0.00596751	-0.0198987	0.00786094	0.0120378	0.010028	0.126362	0.225455	0.247423	0.318931	0.335478	0.38193	0.253278	0.168029	0.284829	0.375907	0.368561	0.37626	0.329867	0.251257
	0.0123665	0.00751636	0.00954078	0.00609626	-0.0059682	-0.000128047	0.110717	0.19313	0.236067	0.225913	0.174109	0.173467	0.182204	0.208194	0.195433	0.138036	0.112846	0.0935929	0.048462	0.0862629	0.144806
	-0.00457451	-0.0223133	-0.0227802	-0.00164006	0.000602569	0.00103748	0.0594578	0.154817	0.221801	0.246273	0.252267	0.259888	0.241912	0.228067	0.0809203	0.0225625	-0.0148873	-0.0514182	-0.141159	-0.184236	-0.170196
	0.0134704	0.00845374	-0.0173352	-0.0056315	0.00333545	0.00229605	-0.0438256	0.0592299	0.209018	0.317581	0.391193	0.411816	0.368211	0.370699	0.349988	0.299436	0.130947	0.0590869	0.0499471	0.0728404	0.0954549
	-0.050071	-0.0267149	-0.00122559	0.000570653	-0.00533126	0.0047606	0.137649	0.252891	0.300971	0.18238	0.0547417	-0.0766737	-0.115471	-0.0898694	-0.10818	-0.178485	-0.279005	-0.36665	-0.321538	-0.273324	-0.205238
	0.0261562	0.00490924	0.0125068	-0.035093	0.0229315	0.0121616	0.188505	0.309303	0.312883	0.142695	-0.0332463	-0.205729	-0.248791	-0.267151	-0.181673	-0.207642	-0.21493	-0.265041	-0.393213	-0.371406	-0.402929
	-0.0648124	-0.0502319	-0.00363903	0.0530541	-0.0199298	-0.0331243	0.216331	0.283501	0.331229	0.175448	-0.041898	-0.395872	-0.493479	-0.487461	-0.500318	-0.74692	-0.956387	-0.966975	-0.745141	-0.547122	-0.57673
	-0.0569274	-0.0588738	-0.0277892	-0.0161201	0.00695172	0.00916839	0.14792	0.2156	0.219295	0.200073	0.136901	0.0665929	0.04719	0.0345439	0.0714432	0.0565282	-0.106175	-0.149507	-0.119743	-0.097214	-0.0582837
	0.0194065	0.0247167	0.0107166	0.00159086	0.00984847	-0.0114393	-0.0489722	0.0506295	0.162627	0.346315	0.429429	0.44918	0.435317	0.394582	0.437557	0.314753	0.128198	0.0627819	0.0336156	0.0535446	0.0214712
	-0.0901668	-0.0753417	-0.0688877	-0.0478723	0.00602006	0.0418523	0.261025	0.288471	0.217907	0.121045	-0.00284089	-0.144665	-0.164383	-0.179676	-0.215434	-0.312664	-0.373325	-0.401886	-0.468804	-0.467774	-0.422755
	0.020003	0.0054677	0.00880868	0.0104525	-0.00369868	-0.00675383	0.0394524	0.0700694	0.164979	0.273075	0.385473	0.367775	0.339345	0.282902	0.357026	0.403679	0.462891	0.516884	0.577613	0.640642	0.677321
	-0.0119664	-0.00249416	-0.0209414	-0.0168504	0.0288386	-0.0119882	0.0140476	0.130027	0.188511	0.304366	0.298279	0.401163	0.372698	0.44266	0.328021	0.340152	0.314093	0.230971	0.162326	0.139593	0.0443415
	0.0196775	0.0219957	0.0141928	-0.00398921	0.00573705	-0.00174784	-0.0367415	0.176106	0.245563	0.264172	0.273134	0.28534	0.282056	0.29269	0.251834	0.275889	0.243505	0.223654	0.0973862	0.052895	0.0426277
	0.00170663	0.0248323	-0.00418585	-0.00263115	-0.00300834	0.0056395	-0.0323448	0.0412927	0.132427	0.314395	0.458987	0.440355	0.411285	0.347827	0.27184	0.232952	0.0157725	-0.105737	-0.103856	-0.0787497	-0.107362
	0.0451207	0.0149301	0.0119422	0.0278807	-0.00716609	-0.0207146	0.0360359	0.144034	0.151064	0.2783	0.330548	0.36665	0.432308	0.472737	0.553328	0.561903	0.565917	0.569738	0.443779	0.404508	0.314105
	-0.0438879	-0.0587552	-0.0334991	-0.0270425	0.0125487	0.0144938	0.00590231	0.131544	0.205452	0.267227	0.289076	0.317472	0.307846	0.34514	0.325364	0.308791	0.344083	0.351011	0.383085	0.38527	0.343459
	-0.0113358	-0.025933	-0.0133404	0.00887192	-0.000919896	-0.00795204	-0.0030455	0.174104	0.22462	0.226426	0.295186	0.250012	0.257755	0.225849	0.215378	0.197112	0.18789	0.166674	0.0731495	0.0659333	0.0558364
	0.0172707	0.0434592	0.00522522	-0.0142946	0.00649379	0.00780083	-0.0352331	0.174502	0.2263	0.259321	0.276481	0.30821	0.29966	0.292979	0.269193	0.282028	0.269694	0.234496	0.0871244	0.0526699	0.0622948
	0.0162907	0.0277918	0.0123626	0.001658	0.00285592	-0.00451393	-0.0656297	0.0407845	0.178392	0.325318	0.432851	0.427988	0.393046	0.366091	0.379221	0.255535	0.0698938	0.0273902	-0.0048694	0.00195627	-0.0310346
	0.0208923	0.020343	0.00669852	0.00820303	0.00556516	-0.0137682	-0.0800222	0.0599082	0.181438	0.34292	0.41659	0.381573	0.367132	0.274841	0.297481	0.151046	-0.0383051	-0.0850674	-0.0904363	-0.120773	-0.0466388
	0.00322045	0.0130723	0.0322813	0.00112188	-0.00293885	0.00181697	0.0518832	0.128646	0.205941	0.223395	0.289894	0.45318	0.479749	0.509449	0.39574	0.364768	0.27661	0.247862	0.140063	0.122604	0.136708
	-0.00824475	-0.0100571	-0.0154422	0.0199049	-0.0124509	-0.00745399	0.025424	0.123671	0.209678	0.233188	0.312648	0.623107	0.814382	0.969273	0.94209	0.93238	0.879196	0.817066	0.672518	0.675035	0.653709
	-0.0433373	-0.0336154	-0.0348715	-0.013792	0.000590484	0.0132015	-0.0190145	0.221114	0.239022	0.217434	0.22506	0.236096	0.224546	0.182045	0.153865	0.0896924	0.186126	0.171311	0.104103	0.0510407	0.00805048
	0.0126272	0.00824065	0.00335332	0.00167517	-0.00705341	0.00537824	0.261006	0.475918	0.297864	-0.0109895	-0.132468	-0.208417	-0.245273	-0.220605	-0.247195	-0.136521	0.0626584	0.128455	0.126808	0.118134	0.0764285
	0.0347528	0.0216165	0.0290006	0.00919523	-0.00323664	-0.00595859	-0.0179897	0.114749	0.21786	0.268448	0.318788	0.327243	0.299214	0.286128	0.289551	0.355103	0.320446	0.285124	0.242164	0.237421	0.23473
	0.0166567	0.00729734	0.0205144	-0.00867904	-0.018945	0.0276241	0.118568	0.229574	0.217081	0.199003	0.102541	0.0200468	-0.0600089	-0.0207727	0.043166	-0.0761764	-0.0929638	-0.157334	-0.154405	-0.151945	-0.140869
	0.0172282	0.00602372	-0.00385668	0.00103728	-0.00270719	0.0016699	0.0697499	0.170664	0.212447	0.217655	0.221667	0.213862	0.214942	0.213588	0.187083	0.159634	0.149607	0.125475	0.0946726	0.059518	0.077691
	-0.0283971	-0.0166231	-0.0121519	0.00787756	0.00457583	-0.0124534	0.147148	0.245824	0.309345	0.190642	0.0124211	-0.0977914	-0.112204	-0.116684	-0.152426	-0.216815	-0.268827	-0.283517	-0.299408	-0.223523	-0.215072
	0.0268818	-0.000184508	0.0147603	0.0137213	0.00198478	-0.0157061	-0.0217289	0.0132182	0.160312	0.315793	0.438105	0.40018	0.390006	0.339799	0.357783	0.286575	0.105309	0.0186148	0.0127335	0.0275863	0.0427709
	0.0244952	0.0198683	0.0316585	0.0182885	-0.00570035	-0.0125882	0.0380231	0.171578	0.193642	0.230639	0.267395	0.230063	0.248719	0.193938	0.19931	0.268453	0.238577	0.207393	0.230846	0.183858	0.158557
	0.0270863	0.0304393	0.0569086	0.00543735	-0.00961682	0.00417946	0.11177	0.14728	0.21884	0.19412	0.212388	0.236781	0.187412	0.158583	-0.00514844	-0.0620565	-0.156761	-0.18969	-0.316584	-0.37061	-0.356696
	-0.0323263	-0.0644295	-0.022337	0.00473976	-0.013044	0.00830425	0.264739	0.290888	0.229838	0.109993	-0.0161885	-0.132656	-0.166587	-0.142095	-0.203017	-0.323053	-0.423848	-0.431087	-0.487969	-0.505703	-0.412268
	-0.0400992	-0.0172727	-0.0271118	-0.0368589	0.0157022	0.0211567	0.130378	0.239844	0.344546	0.154783	-0.00773931	-0.182698	-0.178375	-0.224373	-0.247085	-0.321449	-0.39494	-0.464965	-0.332584	-0.313833	-0.224839
	-0.0561443	0.00646874	-0.0225164	0.0193566	-0.00242846	-0.0169282	0.106285	0.219857	0.353663	0.191145	0.0273287	-0.167892	-0.222806	-0.240255	-0.310614	-0.385554	-0.475386	-0.566096	-0.469406	-0.433824	-0.404292
	0.0336719	0.0181908	0.0153429	-0.00399919	0.00346191	0.000537291	-0.0344705	0.0486438	0.176466	0.32627	0.360987	0.399684	0.362153	0.365106	0.352301	0.234065	0.128612	0.0225669	0.0589816	0.0446072	0.0525747
	0.0181168	-0.00700658	-0.00635135	0.0426304	-0.0281742	-0.0144562	0.096609	0.14173	0.189861	0.221241	0.241871	0.202864	0.219197	0.140433	-0.061141	-0.0956725	-0.163825	-0.161958	-0.235124	-0.284486	-0.297431
	-0.291977	-0.213886	-0.144523	-0.102395	0.0190722	0.0833228	0.0092177	0.358509	0.245382	0.141596	0.0375819	-0.0693507	-0.13173	-0.191523	-0.234178	-0.251544	-0.297713	-0.322845	-0.357537	-0.367001	-0.373053
	-0.0427774	-0.0640698	-0.0279797	-0.0212915	-0.0136526	0.0349441	0.0729746	0.215324	0.293472	0.208464	0.050368	-0.0470082	-0.0852091	-0.10581	-0.105712	-0.157919	-0.194791	-0.248326	-0.188101	-0.190446	-0.151539
	0.0216137	0.0138967	-0.032916	-0.0231948	0.00154076	0.021654	0.208259	0.249989	0.24594	0.135557	0.00954437	-0.102287	-0.131548	-0.125054	-0.19193	-0.251808	-0.301031	-0.347589	-0.38157	-0.3874	-0.339823
	0.0563254	0.0268185	0.0221374	0.00211357	-0.00934146	0.00722791	0.0719941	0.197669	0.342899	0.197309	0.0519738	-0.109203	-0.119032	-0.148568	-0.189603	-0.2353	-0.316671	-0.377158	-0.345019	-0.287768	-0.226507
	0.0199176	-0.0214637	0.00737945	0.00315802	-0.00992555	0.00676752	0.0744619	0.152632	0.173332	0.227375	0.233512	0.184826	0.182405	0.196379	0.0551364	-0.00865534	-0.048067	-0.0829061	-0.140693	-0.157127	-0.199325
	0.0427842	0.0141055	0.00731202	-0.0110009	0.0131666	-0.00216569	0.0783929	0.128424	0.199433	0.225544	0.238013	0.221574	0.203816	0.197174	0.10091	0.0432577	0.00733718	-0.0260527	-0.0389458	-0.0715755	-0.0897927
	0.0743489	0.0453105	0.017472	0.00611975	-0.00904308	0.00292335	0.0289907	0.053509	0.127295	0.24568	0.408528	0.770064	0.967946	1.1975	1.48538	1.58058	1.30986	1.31298	1.18491	1.2001	1.18659
	-0.0155644	-0.019446	-0.00975081	-0.0102248	0.011827	-0.00160227	0.0417297	0.142582	0.208626	0.22592	0.249157	0.224898	0.203975	0.236909	0.154713	0.116931	0.0799802	0.0704102	-0.0162153	-0.0244939	0.0165214
	-0.236256	-0.162254	-0.154062	-0.114258	0.0237078	0.0905501	0.0904002	0.304453	0.203838	0.127305	0.0490163	-0.0278646	-0.0344584	-0.00519913	0.0758169	0.141401	0.234629	0.264815	0.27097	0.241237	0.159672
	-0.0292217	-0.0220174	-0.0399424	-0.0243604	0.0134405	0.0109198	0.213815	0.267465	0.213819	0.132841	0.0237954	-0.10874	-0.160883	-0.140022	-0.200362	-0.299005	-0.366289	-0.391552	-0.407456	-0.371282	-0.261367
	0.0177483	0.00652742	0.0175247	0.0089769	-0.00531352	-0.00366339	0.0207739	0.135207	0.227238	0.24635	0.233357	0.23094	0.161492	0.168851	0.130421	0.0995001	0.082204	0.0898477	0.0666505	0.0670276	0.0532953
	-0.00359762	-0.0237247	0.00235135	-0.00833436	0.00496971	0.00336465	0.176427	0.240301	0.228004	0.139706	0.0710761	0.0285221	-0.0102586	0.00864849	-0.0296276	-0.0652698	-0.0789478	-0.0798962	-0.112934	-0.110936	-0.0606113
	0.0254032	0.00594309	-0.00376571	0.000874699	-0.000668643	-0.000206053	-0.0101629	0.106875	0.188428	0.257098	0.315714	0.387093	0.363386	0.366323	0.375145	0.394134	0.435697	0.395743	0.272846	0.247717	0.237337
	0.0205183	-0.0349785	-0.0137826	-0.00358441	-0.00223161	0.00581602	0.116079	0.17699	0.228169	0.190068	0.140365	0.0013352	-0.0164992	-0.0429687	-0.0338753	-0.104879	-0.16048	-0.189779	-0.147158	-0.094276	-0.140848
	0.0138511	-0.0286644	0.0473443	0.0103921	-0.0127706	0.00237851	0.161042	0.232535	0.272703	0.170862	0.0164833	-0.110537	-0.103617	-0.0358871	-0.0262604	-0.0525369	-0.113313	-0.0860157	0.000803708	0.0276359	0.0727779
	0.0192134	-0.00300769	-0.017735	-0.00845918	0.00176235	0.00669683	0.0157679	0.0864424	0.202024	0.245758	0.295947	0.327311	0.293716	0.272108	0.0685071	-0.00254947	-0.025798	-0.0302194	-0.110138	-0.144816	-0.1645
	0.0327508	0.0169497	0.018892	0.0175327	-0.00897412	-0.00855861	-0.0032068	0.114037	0.184121	0.249543	0.314937	0.364834	0.371522	0.35784	0.323814	0.313789	0.327285	0.310423	0.26217	0.254376	0.226477
	0.00441853	-0.00694928	-0.00387796	-0.00252033	0.00794745	-0.00542712	-0.0394714	0.0404344	0.156049	0.301469	0.397557	0.446663	0.488697	0.515682	0.558109	0.460906	0.300911	0.216485	0.203402	0.20481	0.183824
	-0.0076326	0.00143048	0.0131381	0.0109521	-0.0107224	-0.000229686	0.117514	0.192751	0.273298	0.197933	0.0692396	-0.0292682	-0.0105109	-0.0343362	0.0357599	-0.0159037	-0.0474048	-0.141229	-0.0730076	0.0368232	0.0741938
	0.00744789	0.0280756	0.0409447	0.0223299	-0.00655706	-0.0157728	-0.108035	-0.0291044	0.159778	0.387353	0.455884	0.372877	0.324308	0.150602	0.163249	-0.0210353	-0.301718	-0.434457	-0.417805	-0.36492	-0.306559
	0.0259689	0.0401736	0.0312069	0.0217958	-0.0067839	-0.0150119	-0.112947	0.259147	0.25989	0.202478	0.256016	0.239787	0.191281	0.159267	0.137969	-0.0164064	0.145939	0.198983	0.0294807	-0.0488023	-0.0726718
	0.00381347	0.0177319	0.0161276	-0.0182175	0.00375325	0.0144643	0.0772208	0.153526	0.188245	0.191234	0.222518	0.204771	0.201453	0.176258	0.018155	-0.0944128	-0.150535	-0.21391	-0.290489	-0.315483	-0.32902
	-0.00318335	0.0251347	-0.0178215	-0.016239	0.0104679	0.00577108	-0.0143878	0.0738764	0.173349	0.27546	0.331651	0.391565	0.351788	0.307332	0.314453	0.300089	0.307372	0.29809	0.264029	0.231493	0.201217
	-0.00749301	-0.0123202	0.00289114	0.00709719	0.00581438	-0.0129116	-0.049802	0.0292794	0.172879	0.296863	0.408132	0.374597	0.347092	0.308632	0.300209	0.19488	0.015608	-0.0402679	-0.0605465	-0.0384876	-0.0602431
	0.0228063	-0.00880272	-0.00785284	-0.00931884	-0.00464203	0.0139609	0.0340513	0.0745157	0.174293	0.248345	0.296519	0.262636	0.253701	0.220473	0.225733	0.159868	0.0665889	0.026166	0.0311117	0.0295518	0.0180301
	-0.138781	-0.124941	-0.118103	-0.0615348	0.0123785	0.0491564	0.272186	0.171861	0.164245	0.148509	0.0351049	-0.186997	-0.229895	-0.285736	-0.358664	-0.38735	-0.40353	-0.348616	-0.054262	-0.0261497	-0.0348868
	-0.0211774	-0.0166965	-0.0519744	-0.0333989	0.00620697	0.0271919	0.238012	0.276159	0.214274	0.0949607	-0.00954026	-0.143653	-0.179417	-0.176834	-0.229232	-0.274265	-0.348104	-0.373035	-0.401104	-0.40007	-0.353904
	-0.0404246	-0.00194376	0.00642296	-0.0155587	-0.00229816	0.0178569	-0.0972351	0.0426331	0.173283	0.325095	0.378625	0.372793	0.352922	0.266421	0.275584	0.17971	-0.0285282	-0.135683	-0.149199	-0.136024	-0.128218
	0.0041258	-0.00753477	-0.0118787	0.00584505	-0.0022067	-0.00363835	0.0261935	0.123467	0.193981	0.247394	0.251047	0.224738	0.218306	0.203593	0.219615	0.228055	0.139364	0.132625	0.131253	0.145303	0.154647
	0.0107278	0.00532635	-0.00517094	-0.00133277	0.0038788	-0.00254603	-0.0435498	0.0492373	0.188244	0.304646	0.34136	0.397506	0.334837	0.272809	0.249502	0.193887	0.0577308	-0.0333711	-0.0399741	-0.0286256	-0.0153786
	0.0236257	0.0139261	0.0175042	0.00775369	0.00194771	-0.0097014	0.161392	0.217893	0.229847	0.156681	0.0803896	0.0614941	0.0607014	0.067145	0.0523445	0.029414	0.0291153	-0.011322	-0.0491888	-0.0241885	-0.00563894
	0.0275247	0.0106262	-0.00338551	0.00716026	0.00293649	-0.0100968	0.0415235	0.166204	0.211038	0.203288	0.221482	0.17282	0.180411	0.175746	0.134804	0.121112	0.0557341	0.0773433	0.0340265	0.0304537	0.0290947
	0.0799249	0.0665872	0.0369412	0.00270441	-0.000259759	-0.00244463	-0.0947619	0.166375	0.205098	0.267826	0.288774	0.391126	0.410644	0.441869	0.418431	0.441165	0.434075	0.343388	0.135139	0.0803564	0.081256
	-0.0589621	-0.0607957	-0.0582431	-0.0372461	0.0154435	0.0218026	0.0814953	0.247392	0.232179	0.15702	0.0904595	0.00818796	-0.0236568	-0.047376	-0.0731202	-0.0803602	-0.076649	-0.0606882	-0.0350905	-0.0319213	-0.0484777
	-0.0636779	-0.0623438	-0.051765	-0.0179161	0.0152188	0.00269727	0.15214	0.285823	0.163753	0.155601	0.0698169	-0.066722	-0.134825	-0.129678	-0.200062	-0.236385	-0.410298	-0.38632	-0.38283	-0.362868	-0.329105
	0.0360402	0.0350711	-0.00063168	-0.0139209	-0.0102138	0.0241347	-0.0140214	0.0827162	0.159246	0.265944	0.304566	0.352134	0.30492	0.229667	0.139206	0.285578	0.535291	0.71104	0.859749	1.01376	1.21462
	0.0218242	-0.0182282	0.0115806	-0.00921633	0.00286304	0.0063533	0.0797161	0.137756	0.1932	0.193523	0.210867	0.185883	0.18932	0.18756	0.075257	0.0111758	0.0334762	0.00973259	0.0101663	-0.049845	-0.0574752
	-0.0254447	-0.0190725	-0.0200551	-0.00389707	0.00585592	-0.00195885	0.141886	0.243385	0.183155	0.145247	0.108452	0.0447923	0.0210786	0.016672	-0.00818476	-0.0188897	-0.025343	-0.0394433	-0.0564285	-0.0735559	-0.0659125
	0.013105	0.00886922	0.019259	-0.00198846	0.0126914	-0.010703	-0.0525419	0.0650862	0.190468	0.277057	0.349567	0.358144	0.318668	0.266725	0.273893	0.199183	0.0910525	0.0231796	-0.00234653	0.0137289	-0.0247896
	0.0334103	-0.017244	0.00207673	-0.010534	0.012337	-0.001803	0.0904089	0.141787	0.0892544	0.224814	0.272253	0.265684	0.262511	0.250514	0.249531	0.294046	0.299749	0.247758	0.29486	0.28551	0.341862
	-0.0191039	-0.0151314	0.032299	0.0158642	-0.00575628	-0.0101079	0.10138	0.211625	0.26702	0.193281	0.0534499	-0.0420916	-0.0780505	-0.0764006	-0.121073	-0.206829	-0.234576	-0.220876	-0.174284	-0.146703	-0.14471
	-0.0226282	-0.0248208	-0.0045992	0.00571334	-0.0250518	0.0193385	0.0574534	0.148074	0.161288	0.205518	0.222959	0.22436	0.213296	0.227799	0.180987	0.100424	0.0886941	0.0571714	-0.000144173	-0.0236755	-0.0390866
	0.0457771	0.0208762	0.00353508	0.0205676	-0.00491036	-0.0156572	0.0211716	0.127586	0.193301	0.209526	0.276665	0.287957	0.294581	0.257766	0.17874	0.301137	0.325532	0.343602	0.334177	0.296393	0.225616
	-0.022026	-0.0584982	-0.0401942	-0.00819279	0.00950944	-0.00131667	0.249836	0.232903	0.207306	0.127858	-0.00458115	-0.114465	-0.144436	-0.103858	-0.224545	-0.327956	-0.349496	-0.407795	-0.438513	-0.436497	-0.344171
	0.055611	0.0540737	0.0284869	0.0160721	0.000160485	-0.0162326	-0.0388208	0.266244	0.253178	0.200978	0.146571	0.160451	0.19547	0.19431	0.280433	0.294293	0.331064	0.370423	0.474162	0.511044	0.558109
	0.0457909	0.0570396	0.0313736	0.00886933	0.00477288	-0.0136422	0.0245636	0.109553	0.182118	0.23785	0.270099	0.282284	0.274999	0.304824	0.299728	0.305245	0.229751	0.157416	0.196905	0.212321	0.230111
	0.0183257	0.0196023	0.00765469	0.00144104	0.00144027	-0.00288131	0.00585437	0.076689	0.169917	0.245558	0.314497	0.381058	0.390283	0.386835	0.403812	0.394578	0.405602	0.399248	0.389806	0.375017	0.373102
	0.0548937	0.0409949	0.0153514	0.00841461	-0.00156121	-0.00685343	0.0745465	0.16739	0.165725	0.208084	0.198875	0.211013	0.219933	0.250624	0.38915	0.297593	0.147939	0.195623	0.216266	0.308724	0.394011
	-0.256926	-0.228487	-0.0917709	-0.121386	0.0065838	0.114803	0.120687	0.188017	0.194259	0.129703	0.0594089	-0.0239606	0.0318317	0.00893504	-0.0230916	-0.202265	-0.328291	-0.433549	-0.336329	-0.205197	-0.247907
	0.00991013	0.00377524	0.0165369	-0.00298928	0.000103659	0.00288562	-0.00957633	0.0901633	0.155408	0.244159	0.323673	0.343475	0.381767	0.408384	0.394212	0.397915	0.291102	0.215261	0.174024	0.17701	0.159286
	0.00268227	-0.0111578	-0.0102769	0.00925563	0.00905174	-0.0183074	-0.051929	0.026014	0.151328	0.301081	0.397258	0.399429	0.468137	0.426423	0.448887	0.309902	0.14145	0.059635	0.0585763	0.0738742	0.0728628
	0.0591502	0.0157787	0.00303941	0.00833017	-0.00153404	-0.00679614	0.0528355	0.118438	0.159854	0.223185	0.254975	0.236067	0.210644	0.248538	0.0734321	0.0369619	0.0173358	-0.0149868	-0.0655324	-0.0769124	-0.108723
	-0.0293754	-0.00276903	0.0187913	-0.025781	0.00943337	0.0163476	0.0933089	0.161491	0.170913	0.1707	0.18849	0.197117	0.219908	0.211371	0.129372	0.105001	0.0699932	0.00285933	-0.102772	-0.158458	-0.163081
	0.0278743	0.00506886	-0.0508027	0.00120751	-0.0215389	0.0203314	0.161476	0.199568	0.256655	0.138049	0.0245648	-0.0897817	-0.107772	-0.167982	-0.182453	-0.207236	-0.236341	-0.279132	-0.17633	-0.13765	-0.11243
	-0.000241822	-0.00961806	0.00166046	-0.00621893	0.00131831	0.00490061	0.025925	0.0729579	0.167588	0.240398	0.288417	0.253667	0.245507	0.205578	0.184978	0.122862	0.0461173	-0.00621423	0.00531556	-0.00964764	0.00506985
	0.00538111	-0.00996928	-0.0143712	-0.00915274	-0.00411341	0.0132661	0.097167	0.184892	0.183373	0.154872	0.164965	0.156283	0.189254	0.177397	0.152366	0.0861809	0.0640473	0.0214642	-4.92643e-05	-0.00229177	0.020148
	0.00330962	0.0113279	0.0263341	-0.0174456	0.00380079	0.0136448	0.0648551	0.152872	0.190975	0.184698	0.191417	0.199303	0.18	0.180207	0.0959225	0.0423403	0.00380072	-0.000674186	-0.0723373	-0.0748794	-0.0996601
	-0.0174326	-0.015572	-0.0170537	0.000166998	-0.0159407	0.0157737	-0.0173125	0.0336387	0.117016	0.292227	0.356313	0.347311	0.317257	0.292068	0.310245	0.2553	0.0522114	-0.0122132	-0.0169488	-0.0207803	-0.0198178
	0.141087	0.0405936	0.0506202	0.0695915	-0.0559972	-0.0135943	0.0902038	0.164238	0.110217	0.260695	0.184048	0.128617	0.112027	0.0871158	-0.0635052	-0.0988639	-0.156089	-0.147505	-0.269264	-0.276552	-0.243594
	-0.0024048	-0.00367971	-0.0241681	0.00991398	-0.00654739	-0.00336657	0.0511433	0.153253	0.229177	0.214376	0.149055	0.0893189	0.0799458	0.0790009	0.0812173	0.0762503	0.0685316	0.0385532	0.040408	0.0328593	0.0122497
	0.0157392	-0.0267372	0.00057133	0.0317328	-0.00738206	-0.0243507	0.10557	0.156891	0.258126	0.210075	0.0840915	0.0297568	-0.0456882	-0.0537015	-0.0750022	-0.169547	-0.228507	-0.252491	-0.254868	-0.189084	-0.221718
	0.00655038	0.0277501	0.00797257	0.0211572	-0.0143751	-0.00678206	0.0272065	0.143046	0.186907	0.200979	0.238306	0.201116	0.19078	0.173427	0.134952	0.153878	0.114472	0.131844	0.0755162	0.106446	0.0605858
	0.0430499	-0.0246425	-0.0298592	-0.00532683	-0.0121367	0.0174635	-0.13132	0.0927388	0.242854	0.275573	0.291308	0.316072	0.177686	0.281426	0.429803	0.273339	0.0949969	-0.0600855	-0.12816	-0.239208	-0.218905
	-0.0272621	-0.0221765	-0.00375814	-0.00101971	0.00556376	-0.00454405	0.0425221	0.1393	0.196864	0.209414	0.204178	0.174104	0.157219	0.159648	0.12353	0.0882453	0.0522765	0.0132649	-0.0271134	-0.0233258	-0.0261513
	0.000498352	0.0126639	0.00334404	-0.00224271	0.00243134	-0.000188631	-0.0133446	0.158485	0.194547	0.210246	0.236567	0.204017	0.192354	0.186917	0.157152	0.146093	0.214164	0.232732	0.232968	0.199088	0.175531
	0.0257131	0.00523886	0.0143931	-0.00164525	0.0243526	-0.0227074	-0.0131599	0.0427199	0.135316	0.276617	0.364323	0.384145	0.393409	0.326667	0.331128	0.211956	0.0539666	-0.033406	-0.0501746	-0.0563363	-0.0282146
	-0.0548561	-0.0349231	-0.038666	-0.0292614	0.0160677	0.0131938	-0.0326122	0.129772	0.174298	0.210352	0.285566	0.304006	0.268686	0.208609	0.206077	0.272846	0.285807	0.259578	0.242962	0.194089	0.0965426
	-0.0123664	-0.0318074	-0.00685327	-0.00798315	0.00291219	0.00507097	0.0989595	0.174017	0.124884	0.1805	0.195852	0.247545	0.262574	0.294419	0.0343688	-0.088029	-0.0721192	-0.00514422	0.148984	0.218194	0.302088
	0.0180638	0.00785769	0.0423335	0.00648048	0.0114973	-0.0179777	0.00341311	0.16775	0.193195	0.208466	0.223584	0.187899	0.0817592	0.096094	0.158472	0.231707	0.260956	0.320161	0.376223	0.407761	0.376008
	-0.0608157	-0.0602754	-0.0549387	-0.037015	0.0150681	0.0219469	0.090535	0.137225	0.152993	0.178691	0.196289	0.202455	0.209451	0.22042	0.222283	0.188012	0.201574	0.222584	0.297094	0.270492	0.216007
	0.000668237	-0.00706614	-0.00653097	-0.0176719	0.00427056	0.0134014	-0.0460807	0.0271957	0.157907	0.29241	0.331261	0.383478	0.348095	0.298984	0.345741	0.223237	0.0619964	0.00498329	-0.00737287	0.0123061	-0.0186651
	0.0595724	0.0425129	0.0553125	0.0352731	-0.010627	-0.0246461	0.070169	0.132622	0.14716	0.243595	0.206552	0.201489	0.191361	0.160903	0.0275468	-0.0169902	-0.0231398	-0.0634042	-0.119905	-0.146045	-0.13393
	-0.0634978	-0.0309595	-0.0341141	-0.0153039	-0.0105511	0.0258551	0.0996434	0.157166	0.222655	0.189421	0.0790666	0.0308665	0.0282192	0.0434594	0.0438185	0.0256971	-0.00963174	-0.0513992	-0.024403	-0.0372461	-0.011534
	0.00407037	0.00557768	0.00793854	-9.2845e-05	0.00879237	-0.00869952	0.0762871	0.157794	0.202439	0.191959	0.152719	0.111463	0.0730993	0.0375345	0.0210977	0.0140257	-0.0235815	-0.0265059	-0.0142667	-0.0741627	-0.063183
	0.105476	0.0663007	0.0636067	0.0347652	-0.00450965	-0.0302555	-0.234323	0.0376493	0.234338	0.330028	0.434558	0.48825	0.486543	0.42706	0.353781	0.434314	0.441636	0.371917	0.358869	0.300815	0.256827
	-0.0176546	-0.0446678	-0.00966112	-0.00697739	0.00447766	0.00249973	0.0258919	0.195585	0.196504	0.161233	0.186647	0.177042	0.184602	0.18643	0.160263	0.131216	0.0738058	0.0659159	0.0242298	0.0109222	0.00826791
	0.0266979	0.0144555	0.0296224	0.0101003	0.00385126	-0.0139515	-0.0356759	0.0310191	0.125276	0.280601	0.375147	0.478565	0.557589	0.628926	0.636876	0.561556	0.418726	0.294918	0.276201	0.273924	0.251008
	0.0439466	0.036281	0.0187662	-0.00051126	0.00825105	-0.00773977	0.0556497	0.170214	0.206504	0.188789	0.148453	0.106692	0.0908705	0.113228	0.0845239	0.0977583	0.115832	0.18372	0.262052	0.309699	0.371397
	-0.015177	-0.000105335	-0.003351	0.00195587	-0.00552259	0.00356672	0.09258	0.19248	0.246463	0.174534	0.0516771	-0.0302551	-0.0787064	-0.0497482	-0.10346	-0.129446	-0.205014	-0.269089	-0.215856	-0.190817	-0.151013
	0.0193948	0.00891336	0.00810025	0.00113873	0.00274609	-0.00388481	-0.0221529	0.08672	0.128147	0.222714	0.349027	0.738401	0.902199	1.08377	1.21802	1.20383	1.35921	1.19512	1.02022	0.839578	0.73131
	0.0232639	-0.00471099	0.0101982	-0.0185232	0.00154338	0.0169798	0.014351	0.194429	0.179776	0.170883	0.183989	0.105258	0.109973	0.0511273	0.032371	0.0420882	0.0854926	0.11129	0.120914	0.112352	0.0716614
	0.0467182	0.0226389	0.0222795	7.36264e-05	-0.0126352	0.0125616	-0.0245191	0.112089	0.204423	0.221572	0.23392	0.257903	0.252654	0.220726	0.211099	0.30957	0.347064	0.350968	0.282101	0.239492	0.179864
	-0.0227998	0.0186883	0.0351532	-0.0191142	0.00612916	0.0129851	-0.0544791	0.0330216	0.150937	0.289336	0.327223	0.282001	0.27676	0.222022	0.242148	0.192572	0.0352326	-0.0846401	-0.0842662	-0.0521265	-0.0689827
	-0.0024081	0.020847	-0.0132705	0.00412164	-0.00658248	0.00246083	-0.0687764	0.0409921	0.168837	0.298482	0.313893	0.341772	0.353506	0.31226	0.304259	0.216524	0.0961591	0.0292214	0.00556179	0.0359454	-0.00499708
	-0.0375537	0.00480107	0.016003	-0.00151558	0.0143886	-0.012873	0.0788862	0.249263	0.287082	0.140121	0.0133677	-0.137047	-0.138493	-0.202058	-0.230049	-0.303084	-0.355879	-0.420141	-0.416573	-0.372679	-0.310403
	-0.00492613	0.00421659	-0.0235802	-0.0020219	0.00144583	0.000576083	0.239943	0.234337	0.180715	0.0893298	0.0098089	-0.0969296	-0.101755	-0.107127	-0.141416	-0.227663	-0.268075	-0.290133	-0.329574	-0.324408	-0.256964
	-0.00231067	-0.0247176	-0.00103445	-0.00583242	0.0042859	0.00154653	-0.00619553	0.0401313	0.137723	0.25514	0.325991	0.262508	0.28776	0.244251	0.256621	0.169026	0.0507346	0.00691632	-0.0128128	0.00544011	0.00338422
	-0.0121403	-0.00754776	0.0047304	0.00465598	-0.00500487	0.000348944	-0.0611766	0.0363476	0.160841	0.299388	0.316108	0.325062	0.270914	0.226454	0.252289	0.175299	-0.0588754	-0.102313	-0.189413	-0.183853	-0.156625
	0.0327082	0.0267074	0.0170013	0.00885787	0.00400565	-0.0128635	0.00433074	0.0982342	0.160659	0.213125	0.288269	0.37921	0.426986	0.462467	0.458151	0.450398	0.422581	0.398067	0.382273	0.411638	0.367945
	0.0234866	-0.0155875	0.00183851	0.000333874	0.00570597	-0.00603986	0.000751969	0.0246553	0.150601	0.284728	0.294939	0.288237	0.254001	0.21639	0.190099	0.0808385	-0.0619214	-0.114775	-0.111799	-0.0877828	-0.0821612
	0.115229	0.109717	0.0764457	0.037132	-0.00121363	-0.0359184	-0.0618334	0.134636	0.185312	0.259154	0.268066	0.239106	0.201113	0.156161	0.0971147	0.0944093	0.0928204	0.0388327	-0.0875268	-0.104714	-0.112623
	-0.00408345	0.0134434	-0.0090268	-0.0122278	0.0110171	0.00121066	0.0955061	0.15035	0.273499	0.162439	0.065946	-0.0353403	-0.0521618	-0.0615208	-0.0587005	-0.112307	-0.151735	-0.210807	-0.168894	-0.177947	-0.160199
	0.0152981	0.0303652	0.0173087	0.00983588	-0.0160056	0.00616969	-0.0270335	0.0523546	0.134026	0.243333	0.339553	0.345933	0.356414	0.304281	0.316778	0.237776	0.114355	0.0435985	0.0158119	0.0179077	0.00547157
	0.0699746	0.0352755	0.0613104	-0.0156226	0.0267487	-0.0111261	-0.0516471	0.101851	0.165893	0.243027	0.300318	0.485817	0.516245	0.508374	0.560073	0.624575	0.605456	0.592685	0.365256	0.358973	0.350323
	-0.0447215	-0.0242053	0.00106388	0.000461688	-0.00907934	0.00861765	0.108171	0.188926	0.125511	0.159647	0.157419	0.0721811	0.0604722	0.034089	0.0647577	0.0219978	-0.0983013	-0.0863864	-0.124254	-0.10483	-0.0765424
	0.0427552	0.0313409	0.0169272	0.00144897	-0.000705115	-0.000743861	-0.0280802	0.0901063	0.149156	0.235584	0.299797	0.368602	0.381245	0.40197	0.442301	0.454532	0.454644	0.434841	0.33314	0.32433	0.300154
	-0.0117462	-0.0137271	-0.00998388	-0.00818826	-0.00318424	0.0113725	0.0558396	0.160706	0.208248	0.165779	0.143389	0.0613727	0.0635593	0.0300077	-0.0125622	-0.0310379	-0.0426431	-0.059025	-0.0746779	-0.101693	-0.0903137
	0.028075	0.0101647	-0.0076497	-0.00758374	0.00132854	0.00625522	0.016585	0.247235	0.207307	0.153334	0.113574	0.0857813	0.179511	0.307536	0.606716	0.568175	0.606415	0.626476	0.867156	0.835015	0.736911
	0.00852002	0.0217217	0.0180162	0.0178959	-0.00792547	-0.00997042	-0.0226309	0.0377544	0.154343	0.27837	0.302879	0.291456	0.260883	0.217639	0.23288	0.129246	0.00246794	-0.0268262	-0.0643306	-0.0575906	-0.031541
	0.051312	0.00772806	0.0545926	0.00325203	0.00125114	-0.00450318	-0.186189	0.0172429	0.259911	0.307575	0.345168	0.539651	0.641547	0.674052	1.26678	1.70489	1.71133	1.53055	1.21715	0.948785	0.799084
	-0.0152177	-0.0129458	-0.00946535	-0.00873679	0.0039661	0.0047707	0.197921	0.205843	0.181834	0.104879	0.0438379	-0.0186386	-0.0576151	-0.062837	-0.0693425	-0.124424	-0.142125	-0.151467	-0.159154	-0.180954	-0.125829
	0.0303206	-0.0520407	-0.0304673	-0.0573993	0.0360142	0.0213851	0.0255758	0.100485	0.165581	0.198125	0.226719	0.194516	0.250158	0.212194	0.112905	0.103345	0.0948274	0.0612834	0.0368379	0.0172939	-0.000215341
	-0.00170635	-0.00973787	0.00242456	-0.00147497	-0.00640982	0.00788479	0.0616018	0.133531	0.177161	0.203447	0.153885	0.12112	0.120685	0.117063	0.133839	0.149506	0.127902	0.112651	0.0978884	0.0803123	0.0844333
	0.0189127	0.00517836	0.00437126	-0.00408466	0.0160211	-0.0119365	-0.0269514	0.0386975	0.13272	0.251511	0.352442	0.35357	0.383943	0.35269	0.351195	0.254408	0.0817434	0.0450814	0.071892	0.0564342	0.058383
	0.00370168	-0.0198835	-0.0232175	-0.0122694	0.00798766	0.0042817	0.118273	0.192875	0.187455	0.140606	0.0927986	0.023456	0.0143617	0.0458048	0.0154	-0.0418346	-0.0863097	-0.123412	-0.151793	-0.132415	-0.0667034
	-0.0127702	-0.024023	-0.0235491	0.00766265	0.0132586	-0.0209212	0.129671	0.136233	0.274056	0.156144	0.0608204	-0.0580487	-0.0932764	-0.0917215	-0.0861505	-0.128564	-0.192931	-0.225184	-0.166524	-0.156738	-0.0995276
	-0.019097	-0.0315566	-0.0156174	0.0146599	-0.0187421	0.00408215	0.0784228	0.16467	0.252813	0.167246	0.065017	-0.0300003	-0.043366	-0.0315812	-0.0580177	-0.0926484	-0.161655	-0.190517	-0.17487	-0.122382	-0.107179
	0.0219652	-0.00821122	0.0118095	0.00389825	-0.0111767	0.0072784	-0.00277322	0.134321	0.184692	0.19507	0.213258	0.217023	0.258631	0.185391	0.108681	0.242372	0.31192	0.344088	0.342554	0.375477	0.305283
	0.00025426	0.0110247	-0.0161964	0.00432204	0.00102356	-0.0053456	0.0615802	0.195928	0.191556	0.168866	0.11926	0.068408	0.057811	0.0816529	0.0339319	-0.0236558	-0.0812326	-0.113725	-0.133447	-0.136388	-0.0710765
	-0.0207547	0.00026621	-0.000280049	-0.0175799	-0.00103371	0.0186136	0.157847	0.280257	0.336666	0.0860921	-0.147788	-0.314361	-0.412136	-0.366057	-0.333047	-0.571506	-0.6599	-0.736488	-0.769082	-0.752695	-0.652031
	0.0227228	0.0193269	0.0413372	0.0239024	-0.0159644	-0.00793801	-0.00219599	0.066321	0.159336	0.241814	0.27405	0.3015	0.266631	0.248627	0.250925	0.187255	0.105614	0.0396077	0.0458732	0.0543042	0.060021
	0.0734821	0.0815073	0.0446601	-0.00133421	0.00995344	-0.00861922	-0.100526	0.161905	0.204629	0.216682	0.257267	0.304734	0.315882	0.301271	0.284795	0.313955	0.297532	0.241643	0.0293236	0.0120568	0.00117353
	0.0286529	0.02664	0.00191723	-0.0113048	0.0281621	-0.0168573	0.123097	0.186039	0.199817	0.139617	0.0988736	0.0564349	-0.0171842	-0.0420484	-0.0338241	-0.00759638	0.0434796	0.0862585	0.114803	0.0404189	0.0330301
	0.00578263	-0.00351362	0.0098986	0.00481092	0.00535065	-0.0101616	-0.0138316	0.0396546	0.124666	0.270126	0.32007	0.34271	0.31732	0.273016	0.291242	0.19879	0.0844749	0.0191414	0.0355894	0.0570354	0.0471664
	-0.0118754	-0.0111727	0.00843513	-0.0114638	-0.00436838	0.0158322	0.0820445	0.173627	0.209425	0.169237	0.0780825	0.0157973	0.0406804	0.0218061	0.00670361	-0.0215221	-0.075942	-0.131903	-0.109493	-0.0982946	-0.0752401
	-0.093446	-0.0386306	-0.0477715	-0.00306399	-0.00483309	0.00789711	-0.00912985	0.0690839	0.103709	0.205687	0.348937	0.433304	0.622908	0.520542	0.249113	0.436897	0.576218	0.637932	0.665989	0.59917	0.482735
	0.0350905	0.0191198	0.00687602	0.0149889	-0.000637233	-0.0143517	0.0220052	0.153972	0.187005	0.192555	0.184508	0.217968	0.227381	0.280336	0.32807	0.34032	0.344631	0.379719	0.37681	0.424785	0.415757
	-0.00281778	0.00509503	-0.00133159	0.0179453	-0.0150585	-0.00288679	-0.0124625	0.0643468	0.148729	0.255048	0.27271	0.252122	0.265361	0.258491	0.230025	0.187668	0.0580011	0.0347065	0.0508791	0.0338827	0.0394121
	-0.0232561	-0.0150852	-0.0137955	-0.00204451	0.00745946	-0.00541495	0.0649978	0.172077	0.175678	0.156877	0.161105	0.099287	0.082713	0.0643042	0.0387358	0.020641	0.000521939	0.00620824	-0.0286029	-0.0470105	-0.0574417
	0.0243497	-0.0160134	0.0326546	-0.0122273	0.0152167	-0.00298939	0.0203622	0.157115	0.191128	0.170555	0.188529	0.211866	0.243361	0.267025	0.206338	0.18862	0.115945	0.068041	0.129924	0.187716	0.199635
	0.0405918	0.00251764	0.038611	-0.0338978	0.0376721	-0.00377434	0.102457	0.181139	0.143414	0.156567	0.144446	0.0462418	0.0232646	-0.0114967	-0.102732	-0.204406	-0.245114	-0.327035	-0.44829	-0.449692	-0.515951
	-0.00296512	-0.000510314	-0.0229512	-0.0142404	0.00857556	0.00566483	0.0697505	0.161553	0.229679	0.140465	0.116374	0.0388636	0.0542148	0.0392725	-0.00984297	-0.0248027	-0.0882598	-0.0813528	-0.0995964	-0.102071	-0.0780429
	-0.00764768	-0.0124012	-0.0105173	0.00329928	0.00427009	-0.00756938	0.0779893	0.1787	0.211802	0.16279	0.0986906	-0.0906977	-0.0960856	-0.0785839	-0.0646066	-0.076603	-0.153499	-0.21439	-0.19451	-0.144033	-0.114916
	-0.0218327	0.00622043	-0.0241082	-0.00530432	0.0105476	-0.00524327	0.176993	0.215885	0.182295	0.121274	0.0310878	-0.0279322	-0.0705045	-0.0506203	-0.0993629	-0.162023	-0.201396	-0.21493	-0.274467	-0.258319	-0.224983
	0.019211	0.0359136	0.0174232	-0.00427105	0.003912	0.00035906	-0.0690912	0.0365605	0.197008	0.2618	0.294225	0.329609	0.295944	0.283274	0.259949	0.204879	0.0932642	0.0305813	0.0095375	0.00933775	0.00910562
	0.0151114	-0.00552691	0.015926	-0.00572338	0.00519931	0.000524081	0.056618	0.116608	0.168384	0.185425	0.192244	0.205328	0.200242	0.201263	0.0878127	0.0247559	-0.0156721	-0.0665688	-0.188991	-0.225652	-0.253664
	0.0342517	0.00665816	-0.00228686	0.005566	-0.00216334	-0.00340266	-0.0287815	0.0695922	0.145479	0.227237	0.306407	0.399484	0.437696	0.453564	0.502824	0.514743	0.491426	0.455979	0.430474	0.419825	0.390149
	0.0267298	0.0486649	0.0713299	-0.000886276	-0.00148882	0.00237511	0.0532129	0.111943	0.161889	0.186537	0.199929	0.148403	0.157152	0.132751	0.104674	0.105055	0.0713685	0.0924997	0.0394673	0.00324923	0.0204682
	0.00399954	-0.0123882	-0.00213381	-0.00721526	0.00552466	0.00169059	0.188493	0.247549	0.190467	0.090569	-0.00389117	-0.113072	-0.153647	-0.139571	-0.192084	-0.276801	-0.339134	-0.375292	-0.405857	-0.414843	-0.348492
	0.00853141	0.0128416	-0.0142221	0.00949956	0.00824839	-0.017748	-0.0169046	0.0412858	0.157504	0.250367	0.297782	0.265435	0.262344	0.218431	0.220366	0.123411	0.0296124	-0.0251193	-0.0143772	-0.000525058	-0.0144387
	0.0157607	-0.0125257	-0.0108287	-0.00330442	0.0200564	-0.016752	0.0372206	0.101823	0.132711	0.220687	0.235347	0.179729	0.13316	0.126115	0.0120383	-0.0461057	-0.0576613	-0.0864398	-0.154782	-0.171309	-0.172196
	-0.00830714	0.00672204	0.002027	-0.00812951	-0.00679218	0.0149217	-0.030736	0.138999	0.18422	0.182477	0.220707	0.242832	0.267873	0.396517	0.425651	0.445665	0.496664	0.482891	0.502955	0.54764	0.505964
	-0.0101704	0.0144185	0.0131242	-0.003216	0.00266873	0.000547297	-0.0204327	0.125925	0.173822	0.204455	0.225397	0.222351	0.223578	0.179801	0.21808	0.257456	0.266039	0.286047	0.262337	0.255187	0.207577
	-0.0063915	-0.0190995	-0.00624565	-0.0249186	0.0134775	0.0114411	0.0306005	0.235739	0.183632	0.12205	0.126161	0.0293871	-0.0172589	-0.0737126	-0.0338564	-0.0550736	-0.0234724	-0.0606795	-0.0517479	-0.0949234	-0.12339
	0.0422626	0.0168189	0.0343773	0.0104463	0.00388447	-0.0143307	0.00585456	0.117143	0.215871	0.170954	0.21403	0.203956	0.165849	0.141058	0.142305	0.0814098	0.0554416	0.04267	0.0206604	0.0512455	0.0510685
	0.0479787	0.0116691	0.00370817	-0.0034508	-0.0144137	0.0178645	0.0842412	0.136491	0.221684	0.166546	0.0823264	0.0279731	0.029473	0.0625592	0.0996353	0.0408558	0.00476235	-0.00778687	0.0229383	0.0436843	0.130396
	0.0607129	0.0746008	0.0478555	0.0046686	0.0109807	-0.0156493	-0.00110304	0.0778562	0.15379	0.20434	0.286775	0.365831	0.442798	0.396027	0.339478	0.493432	0.675464	0.738519	0.798745	0.832262	0.7063
	-0.107418	-0.0765721	-0.0339566	-0.0146557	0.00595858	0.00869715	0.0425655	0.200819	0.218037	0.156735	0.0778416	-0.0510321	-0.0965525	-0.137139	-0.154755	-0.251454	-0.279407	-0.400973	-0.450785	-0.410774	-0.317785
	-0.00966662	-0.0063536	-0.0356997	-0.0228101	0.0169406	0.00586951	0.0552113	0.147688	0.151923	0.167879	0.174146	0.117419	0.125676	0.128477	0.0677293	-0.0181281	0.0146574	-0.0236719	-0.0942268	-0.141451	-0.189247
	-0.0166978	0.0188824	0.00466039	-0.0155012	0.00848796	0.00701329	-0.115588	-0.0121457	0.150674	0.319886	0.352212	0.297642	0.222623	0.143841	0.165054	0.0111547	-0.211969	-0.319277	-0.342335	-0.297074	-0.261912
	0.0187258	0.00646332	0.0051085	0.0165498	-0.00408818	-0.0124616	0.00896269	0.120729	0.175014	0.19144	0.217784	0.211166	0.201937	0.166635	0.195711	0.169701	0.131373	0.142147	0.122667	0.124165	0.113199
	0.000792964	0.0175642	0.00600176	0.00508132	-0.00164131	-0.00344001	0.0359484	0.0574529	0.149697	0.231254	0.229612	0.205942	0.146491	0.144911	0.124499	0.111677	0.0622872	0.0584621	0.0402726	0.0535636	0.0292748
	-0.0215854	-0.00124006	0.010674	-0.0173287	0.00214862	0.0151801	0.114409	0.195129	0.165227	0.116624	0.0929871	0.0357796	0.0187857	0.0582186	0.0408752	0.0146506	-0.0546533	-0.0718357	-0.109124	-0.101942	-0.0945844
	0.0552229	0.0237409	0.0176895	0.00640152	0.00342714	-0.00982866	-0.0326023	0.0755091	0.122463	0.22699	0.31633	0.426072	0.438663	0.427453	0.526225	0.586489	0.613013	0.652758	0.68489	0.677554	0.687859
	0.0331405	-0.0123061	-0.0244437	-0.0186337	0.0126181	0.00601561	0.0488563	0.255992	0.215957	0.132257	0.038768	-0.0425624	-0.0747081	-0.0552059	0.00432676	-0.0610517	-0.0691694	-0.0864016	-0.136786	-0.0205184	0.121552
	0.0250621	0.0295862	0.0206474	-0.0150057	0.00523288	0.00977281	0.162308	0.188463	0.18008	0.120353	0.0367217	-0.0550874	-0.0782679	-0.0229866	-0.120993	-0.167014	-0.207877	-0.231252	-0.239389	-0.249188	-0.201014
	-0.0135046	-0.00656614	-0.0128874	0.0122049	-0.0176902	0.00548532	0.0504244	0.173505	0.173099	0.149689	0.144175	0.0636775	0.0883149	0.0778782	0.119182	0.11287	0.0764151	0.108619	0.0681598	0.0572106	0.05645
	0.0651268	0.0542832	0.0449096	0.0215953	-0.00586293	-0.0157323	-0.112164	0.175451	0.201135	0.216088	0.228752	0.244934	0.196725	0.182743	0.0643327	0.0242583	0.1339	0.118547	0.114163	0.0169744	-0.00153033
	-0.00197318	-0.00242697	-0.0136453	-0.00551111	0.0088492	-0.00333807	-0.0515897	0.0929601	0.172541	0.240544	0.241136	0.241863	0.215022	0.166192	0.278062	0.351209	0.303319	0.278826	0.199768	0.122365	0.119728
	-0.0172622	0.000382369	0.0109197	-0.0123047	0.000555988	0.0117487	0.0807289	0.171421	0.192188	0.149916	0.0849713	0.0358727	0.030505	0.0337478	0.0373652	0.00926231	-0.0113409	-0.0407644	-0.0432874	-0.0279318	-0.0212435
	-0.0163733	-0.00510454	-0.0277739	-0.0178458	-0.00431854	0.0221643	0.161429	0.179583	0.165669	0.112951	0.0483198	-0.0157935	-0.042601	-0.0517989	-0.0770258	-0.12727	-0.179826	-0.209275	-0.238342	-0.22715	-0.189729
	-0.0150337	0.00168346	-0.00677716	-0.0115028	-0.00408433	0.0155871	0.0694039	0.116311	0.136266	0.167926	0.183842	0.176261	0.159776	0.148948	0.0452734	-0.0165936	-0.0700125	-0.110451	-0.18542	-0.203663	-0.237898
	-0.26789	-0.238777	-0.135599	-0.0882136	-0.00300383	0.0912174	0.033689	0.150816	0.117724	0.160495	0.134276	0.0633861	-0.0171409	-0.0486315	-0.0265556	-0.0204582	-0.100236	-0.210429	-0.297004	-0.390912	-0.445953
	0.0257932	0.0136443	0.00604313	0.00913818	-0.00271986	-0.00641831	-0.0335442	0.0884407	0.144298	0.213596	0.281528	0.357754	0.360903	0.395228	0.402284	0.421038	0.424119	0.386012	0.221246	0.187619	0.177467
	-0.512915	-0.430956	-0.280608	-0.163658	0.00195657	0.161701	0.824427	0.493659	-0.120255	-0.335183	-0.336858	-0.531996	-0.588114	-0.51414	-0.868817	-1.15171	-1.09513	-1.02719	-0.897654	-0.785634	-0.70636
	-0.00870132	-0.0113894	-0.00697166	-0.00495831	0.00610078	-0.00114247	0.0291613	0.193159	0.178502	0.150602	0.133931	0.118794	0.120252	0.121615	0.117444	0.0998057	0.0895637	0.0846412	0.0564947	0.0446758	0.0308725
	-0.0384764	-0.0545453	-0.0270247	0.0226056	-0.00350894	-0.0190966	0.122399	0.201805	0.203065	0.142352	0.0335947	-0.0957905	-0.0787235	-0.108147	-0.126134	-0.174217	-0.213747	-0.270336	-0.218819	-0.210944	-0.147161
	0.0108448	0.0210215	0.0461715	0.00160586	0.00447561	-0.00608144	-0.0203315	0.063548	0.146963	0.200894	0.29891	0.262025	0.205753	0.184863	0.14605	0.0897004	0.0191532	-0.0643767	-0.0588233	-0.0687388	-0.0445919
	-0.162381	-0.119522	-0.124108	-0.0634749	0.0319128	0.0315622	-0.0813492	0.0104487	0.217523	0.236789	0.267455	0.229209	0.230074	0.18762	0.301174	0.373441	0.337378	0.28621	0.138477	0.0180604	-0.0733798
	0.0174591	-0.0107958	-0.00222078	-0.0259258	0.00832452	0.0176013	0.0395448	0.132512	0.160901	0.171708	0.159005	0.146469	0.165882	0.194368	0.293503	0.321208	0.302464	0.242029	0.192047	0.1359	0.194636
	-0.0146119	-0.022674	-0.0144596	-0.0171907	0.00448428	0.0127065	0.149238	0.220107	0.167718	0.0963755	0.0326062	-0.125777	-0.0901912	-0.11547	-0.19722	-0.313032	-0.393979	-0.418267	-0.487274	-0.472873	-0.331278
	0.0222731	0.00791402	0.0196567	0.00220107	-0.00135932	-0.000841736	-0.0349278	0.0375975	0.105734	0.265269	0.305517	0.324034	0.31986	0.245647	0.251852	0.16781	0.0311825	-0.0431407	-0.0478643	-0.0382704	0.00295394
	-0.0866172	-0.0989643	-0.0697206	-0.0434947	0.0048959	0.0385988	0.0959695	0.194768	0.160716	0.0902726	0.0969095	0.0388291	0.0609815	0.0500284	0.0061885	0.0134547	0.0048621	-0.0395719	-0.0149641	-0.0300352	-0.00506166
	-0.00700133	-0.0246265	-0.0136992	-0.00728362	-0.00519532	0.012479	0.0816382	0.122249	0.210729	0.183465	0.0665869	-0.0397769	-0.0661506	-0.0343083	-0.101381	-0.153967	-0.195142	-0.240007	-0.245235	-0.185124	-0.157676
	-0.00659027	0.00350812	0.0176892	0.0119864	-0.00577761	-0.00620881	0.102676	0.191923	0.214017	0.132033	0.0419456	0.0167666	0.0454977	0.092066	0.245149	0.253701	0.175208	0.112547	0.208456	0.249007	0.3097
	-0.0192724	-0.0062463	0.0248243	-0.00583378	-0.0111903	0.0170241	0.0778947	0.105942	0.147984	0.167726	0.15968	0.204901	0.172249	0.184901	0.16811	0.141355	0.0934172	0.0687459	0.0323217	0.0770056	-0.00846478
	0.0181556	-0.00107746	-0.00151285	-0.00192493	0.00352328	-0.00159835	-0.00172849	0.0161216	0.0815917	0.221991	0.359197	0.498391	0.48461	0.47202	0.444818	0.39655	0.387585	0.351291	0.278391	0.242301	0.214266
	-0.0146039	-0.0206548	-0.0270232	-0.0196784	0.00436302	0.0153154	0.0639884	0.126332	0.151084	0.148778	0.167056	0.146399	0.134784	0.132919	0.146407	0.121538	0.138896	0.183737	0.263626	0.250973	0.22828
	-0.0463768	-0.0457015	-0.0407184	0.00735832	-0.00571381	-0.00164451	0.11965	0.163569	0.217846	0.155666	0.0169403	-0.0789754	-0.051267	-0.0563138	-0.112579	-0.172209	-0.220224	-0.234807	-0.200419	-0.190191	-0.208578
	0.0532577	0.0359621	0.0234942	0.0132702	0.00670945	-0.0199797	-0.0612138	0.117508	0.149272	0.215286	0.270316	0.336028	0.333931	0.356622	0.378193	0.403182	0.402956	0.364873	0.273417	0.248328	0.241529
	0.0155365	-0.0359023	-0.0212263	2.45555e-05	0.0120934	-0.012118	0.124618	0.163808	0.187706	0.15834	0.0479143	-0.057917	-0.100488	-0.102783	-0.0885814	-0.122148	-0.191832	-0.234019	-0.184595	-0.13546	-0.133864
	-0.0230669	0.0266434	-0.0240491	0.0239501	-0.0298856	0.00593549	0.0336074	0.122711	0.15637	0.149383	0.201199	0.26746	0.210775	0.306075	0.223504	0.222364	0.199786	0.214306	0.186811	0.13824	0.120875
	-0.0493054	-0.0432771	-0.022597	0.00155296	0.00116632	-0.00271927	0.188973	0.210913	0.118613	0.0901619	0.062809	0.0360067	-0.0198175	-0.0555534	-0.0894239	-0.0748592	-0.105981	-0.113431	-0.12912	-0.163675	-0.166647
	-0.0434319	-0.0755106	-0.00805366	-0.0471037	0.0107341	0.0363695	0.0583395	0.129292	0.165836	0.172314	0.105965	0.170924	0.180928	0.184737	0.169267	0.11738	0.101376	0.0541439	0.0286095	0.0224987	-0.00056074
	0.0133621	0.0244366	0.0384051	0.0103529	-0.00850952	-0.00184337	-0.0262328	0.0571663	0.151082	0.238089	0.249842	0.302182	0.263981	0.237929	0.210945	0.155122	0.0730621	0.00111702	-0.00367817	0.000287441	-0.0245827
	0.00895005	-0.00246014	-0.0149947	0.0163047	-0.00702093	-0.00928381	-0.0203428	0.0485478	0.130682	0.224146	0.294348	0.28433	0.252144	0.204928	0.220817	0.153987	0.0589726	0.00951152	-0.0130423	-0.0065274	0.000291369
	0.0338256	0.0160945	0.0197585	0.0219526	0.00302162	-0.0249742	-0.00408659	0.107322	0.222067	0.159534	0.207935	0.294503	0.402332	0.285896	0.141488	0.369688	0.526502	0.630416	0.62801	0.582163	0.388556
	-0.016056	-0.00091743	-0.00701794	-0.0134293	0.011515	0.00191436	0.162076	0.226219	0.181829	0.0871855	0.00739306	-0.0827089	-0.104449	-0.0756765	-0.133154	-0.201515	-0.240625	-0.258817	-0.305818	-0.321582	-0.224902
	-0.0588431	-0.00295161	-0.0748391	0.00332304	-0.043615	0.0402919	0.250028	0.205259	0.191071	0.108294	-0.128384	-0.244953	-0.459086	-0.258726	-0.126143	-0.357241	-0.41408	-0.571246	-0.552826	-0.513446	-0.454596
	-0.00597102	-0.00478158	-0.0016299	-0.00832824	0.0103633	-0.00203506	0.0769169	0.10659	0.169469	0.149831	0.165228	0.18937	0.160768	0.173222	0.0670261	-0.0145851	-0.0535303	-0.0781941	-0.148096	-0.176758	-0.192037
	0.0186046	-0.0039378	-0.00223317	0.00602744	-0.00506583	-0.000961627	0.0632467	0.180268	0.180658	0.116685	0.124266	0.0581986	0.066806	0.0555089	0.0220711	0.00378243	-0.00452752	-0.0287507	-0.0455898	-0.0406555	-0.0443265
	0.0130787	-0.0269937	-0.0102402	-0.00672452	0.000649293	0.00607521	0.0616701	0.072932	0.156585	0.181932	0.184938	0.198826	0.154869	0.126419	0.042232	-0.0636766	-0.115429	-0.185845	-0.171906	-0.200387	-0.23485
	0.0322233	0.0287064	0.00605136	0.0152626	0.0152556	-0.0305183	0.00673875	0.0988539	0.150331	0.194033	0.242267	0.265928	0.35288	0.35087	0.330219	0.269246	0.251141	0.23744	0.215899	0.151592	0.143897
	0.00764382	-0.00368923	-0.00160644	0.00337119	-0.0012614	-0.00210979	-0.0168635	0.0252972	0.125193	0.236316	0.292594	0.286641	0.276333	0.248173	0.24599	0.146939	0.0481898	-0.0249368	-0.0193525	-0.0198913	-0.026334
	7.82757e-05	0.00215834	0.00710854	-0.00712416	0.0141518	-0.00702761	-0.0466544	0.0392495	0.133089	0.252348	0.288988	0.262768	0.267921	0.196873	0.208431	0.10838	-0.00572669	-0.0486396	-0.0387653	-0.000301851	-0.00411647
	0.0174098	-0.0156887	-0.0117893	-0.0198142	-0.0133634	0.0331776	0.0751422	0.127603	0.145678	0.155356	0.121867	0.0999524	0.122077	0.0985219	0.0398836	-0.00064378	0.0167672	0.0220999	0.00997318	-0.0178442	-0.0254546
	0.0146272	0.00282295	0.0041014	-0.00384082	0.00899953	-0.00515869	-0.0392051	0.0439404	0.126561	0.240941	0.290346	0.286346	0.272609	0.247516	0.282069	0.17746	0.0611837	-0.00414049	-0.0200229	-0.00212654	-0.0253943
	-0.0324516	-0.00741982	-0.0281961	-0.0172558	-0.00603599	0.0232918	0.103048	0.146938	0.224256	0.12028	0.0385197	-0.0374888	-0.0705272	-0.0597147	-0.0625248	-0.0914552	-0.16699	-0.217911	-0.125787	-0.0921811	-0.107341
	-0.000434343	-0.00794604	0.00831478	-0.0245597	-0.00156518	0.0261248	0.113202	0.176231	0.192937	0.115346	0.0320744	-0.0638963	-0.10819	-0.104758	-0.1688	-0.249356	-0.299806	-0.316806	-0.356462	-0.3566	-0.279059
	0.0213797	0.0216403	-0.0102797	0.00341016	0.00155892	-0.00496909	0.0426683	0.139383	0.140202	0.146442	0.190327	0.271258	0.281411	0.318826	0.279252	0.265262	0.239334	0.227729	0.214391	0.234077	0.225362
	0.0319723	0.00508109	0.0277237	0.00998683	0.0037817	-0.0137685	0.0196325	0.13789	0.205286	0.185738	0.117342	0.0392819	-0.00865629	-0.0306514	-0.0523185	-0.0745166	-0.108872	-0.185949	-0.130417	-0.13415	-0.0982867
	0.0462877	0.010949	0.0266795	0.0253689	-0.000851238	-0.0245177	0.00608467	0.145484	0.208875	0.193124	0.121712	0.0466773	0.00116127	-0.015438	-0.0594573	-0.100662	-0.12704	-0.10639	-0.0996728	-0.0773555	-0.0972098
	-0.0367071	-0.0388037	-0.0176747	-0.017136	-0.00498839	0.0221244	0.0206611	0.164969	0.159412	0.137298	0.145723	0.0953886	0.074343	0.0566146	-0.00476011	-0.0382274	0.0137249	-0.0119971	-0.058199	-0.119968	-0.154999
	0.00700932	0.00284159	0.00913443	0.00893407	-0.00269838	-0.00623569	-0.0245628	0.0344954	0.143649	0.233219	0.269606	0.270689	0.26908	0.219869	0.195829	0.114259	0.0259272	-0.0277363	-0.0349491	-0.0319188	-0.0434551
	0.0192903	-0.012685	-0.0022353	-6.08398e-06	0.00216225	-0.00215615	0.0582516	0.157579	0.170395	0.141301	0.122489	0.100583	0.0689527	0.0465859	0.0581932	0.0144474	0.0159043	0.0275533	0.0328826	0.0689058	0.137254
	0.00614582	-7.85674e-05	-0.0395717	-0.0151933	-0.00281035	0.0180037	0.0821519	0.145026	0.161675	0.14245	0.0983226	0.0739833	0.0502853	0.0733477	0.0137679	-0.0239077	-0.0497017	-0.0696145	-0.104109	-0.114981	-0.101771
	-0.00621477	-0.000565119	0.0329409	0.0231974	-0.00912494	-0.0140725	0.0828666	0.111585	0.132352	0.14595	0.187161	0.166254	0.136616	0.140163	0.0653607	-0.0470323	-0.021495	-0.025561	-0.076806	-0.0191652	0.118705
	-0.0750136	-0.0822376	-0.0298419	-0.00436839	0.00099584	0.00337256	0.0512713	0.123672	0.149732	0.159538	0.157994	0.12358	0.130085	0.167587	0.0691962	0.0468866	0.0167772	-0.0741499	-0.19985	-0.252204	-0.314291
	-0.0209388	-0.0279944	-0.0222332	0.0035352	-0.00439587	0.000860677	-0.0633337	0.0302204	0.153631	0.243267	0.276496	0.263475	0.225523	0.189602	0.197644	0.0651317	-0.0470951	-0.12239	-0.123149	-0.107071	-0.100577
	0.0535393	0.0428861	0.00517073	0.00773079	0.00364442	-0.0113752	0.0270137	0.141683	0.12871	0.165474	0.189235	0.129736	0.0629576	0.0413256	0.0208444	-0.0215105	-0.155897	-0.121741	-0.154481	-0.157562	-0.128681
	0.00884828	-0.000139714	0.0088254	0.0141814	-0.0112438	-0.00293753	-0.0406057	0.0100638	0.122014	0.234739	0.317124	0.312821	0.315029	0.278833	0.27446	0.232195	0.109777	-0.00441421	0.00464646	-0.00302911	0.00898442
	-0.00405301	0.0266474	-0.00774738	-0.0387885	-0.012913	0.0517015	0.0645893	0.134478	0.144208	0.128849	0.116079	0.129005	0.128477	0.147658	0.0940253	0.0744121	0.0673979	0.0457262	0.00340662	0.0152223	-0.0569589
	0.0184205	0.0407154	-0.00436974	0.00711517	0.0145952	-0.0217103	0.0382214	0.0702191	0.15676	0.172692	0.22347	0.246751	0.226343	0.225068	0.163748	0.110967	0.0986006	0.0784253	0.0638346	0.0867966	0.114838
	0.157468	0.0896131	0.0843958	0.0500443	-0.0180028	-0.0320415	-0.11447	0.000231331	0.19448	0.298755	0.292551	0.283232	0.234363	0.242522	0.093585	-0.0263681	0.0176948	0.0592853	0.189991	0.270402	0.319817
	0.0129105	0.00693089	0.00354489	0.00138037	-0.0010335	-0.000346879	-0.0565239	0.031845	0.165499	0.227846	0.270717	0.280607	0.267749	0.254333	0.234668	0.192929	0.0765062	0.045981	0.0464331	0.0347562	0.0399412
	0.0243618	0.0145796	0.0519004	-0.00854104	-0.00904812	0.0175892	0.0737011	0.0952078	0.14845	0.114429	0.189341	0.342051	0.505778	0.728442	1.18563	1.20121	1.14391	1.02099	0.864833	0.742755	0.667278
	0.0521916	0.033337	-0.000847619	-0.00238504	0.00727202	-0.00488698	0.0367493	0.144911	0.132789	0.177596	0.148906	0.110527	0.0800631	0.0734512	0.0912211	0.0651897	0.0184517	0.0451802	0.029976	0.126245	0.211201
	0.0140448	0.0184245	0.0192215	0.0104563	-0.0130976	0.00264132	0.00962515	0.12473	0.154099	0.163781	0.18012	0.20459	0.221663	0.187027	0.198116	0.195603	0.182708	0.205007	0.152329	0.159417	0.149076
	-0.0162958	0.0458201	0.0730157	0.0426409	-0.0221217	-0.0205191	0.0905549	0.186575	0.10299	0.138393	0.135417	0.122314	0.180942	0.233286	0.178932	0.0485309	0.112991	0.0506774	-0.0923545	-0.090792	-0.129406
	-0.0361704	-0.0382407	-0.0297597	-0.0166674	-0.00240438	0.0190718	0.180096	0.219901	0.152196	0.0713547	-0.0112118	-0.116046	-0.138348	-0.131861	-0.159125	-0.233279	-0.263581	-0.287166	-0.3176	-0.31836	-0.275157
	0.0148143	0.00356785	0.0194147	0.00728577	0.00271482	-0.0100006	-0.0152206	0.0260566	0.105866	0.24844	0.27612	0.3241	0.294961	0.269455	0.245311	0.152948	0.0600165	-0.00304236	0.00941135	0.0120238	0.0150154
	-0.0279484	-0.0492894	-0.03084	-0.0185634	0.000723341	0.01784	0.1548	0.15321	0.2384	0.0844303	-0.0176944	-0.130879	-0.195166	-0.161889	-0.195687	-0.287239	-0.287772	-0.337418	-0.356066	-0.319422	-0.288
	0.0327294	0.0167433	0.0271196	-0.00222851	-0.00286628	0.00509479	-0.0604733	0.0346726	0.136101	0.230655	0.284871	0.375714	0.39474	0.37532	0.480266	0.525868	0.530017	0.49984	0.410901	0.387191	0.404245
	0.0232604	0.00329628	0.00704094	-0.00802208	0.00546036	0.00256174	-0.00550113	0.0492073	0.193603	0.198219	0.192605	0.223047	0.259169	0.202653	0.126752	0.187811	0.223722	0.169542	0.162898	0.0882617	0.0497143
	0.124274	0.0563801	0.0466521	0.0121318	-0.00637349	-0.00575839	-0.121743	0.0226976	0.0992075	0.2513	0.381904	0.397563	0.314867	0.255458	0.336167	0.350983	0.325494	0.312767	0.257978	0.28015	0.313584
	-0.149439	-0.129513	-0.120156	-0.0660037	0.000143746	0.0658599	0.218553	0.186398	0.13299	0.0566037	-0.0371365	-0.126101	-0.161018	-0.17617	-0.186382	-0.230858	-0.296093	-0.304457	-0.320086	-0.330796	-0.269296
	0.0490443	0.0441112	0.0238653	0.00501874	0.00340706	-0.00842581	-0.102846	-0.00834983	0.0814613	0.241072	0.4178	0.547452	0.69214	0.542411	0.342694	0.533496	0.723042	0.769768	0.750145	0.739505	0.629769
	0.0230302	0.0311904	-0.00799931	-0.00064474	-0.000267714	0.000912457	0.0530488	0.113659	0.133173	0.156458	0.162477	0.220234	0.236401	0.244422	0.213796	0.223572	0.195005	0.187791	0.170282	0.145717	0.154725
	-0.00194392	-0.0396609	-0.0104521	-0.00654756	-0.00523852	0.0117861	0.0133573	0.0851722	0.156135	0.162333	0.189379	0.212212	0.185825	0.177571	0.101246	0.0957916	0.048039	0.0661486	0.00136232	-0.0251603	-0.0396971
	-0.0130178	0.00637963	-0.0311971	-0.0130114	0.00828426	0.00472713	0.118792	0.162649	0.148262	0.11494	0.0670569	0.0347772	0.0356333	0.0652039	0.0256152	-0.0226023	-0.0600825	-0.0946843	-0.128262	-0.172988	-0.114799
	-0.374626	-0.36464	-0.184285	-0.230247	0.0742438	0.156003	0.507653	0.354377	0.154316	-0.220519	-0.335871	-0.506096	-0.635025	-0.496374	-0.517119	-0.444852	-0.655247	-0.824731	-1.27477	-1.46403	-1.46473
	0.034113	0.0272577	0.000208153	0.0189874	-0.00920926	-0.0097781	-0.0153847	0.0449082	0.133315	0.211769	0.251071	0.25015	0.247701	0.221645	0.218946	0.17555	0.0796805	0.0840799	0.103754	0.130071	0.177713
	-0.0118151	0.00269071	0.0175566	-0.00714276	-0.00262479	0.00976755	-0.0162421	0.0632704	0.139619	0.18892	0.230115	0.284999	0.333699	0.335088	0.362064	0.312179	0.35584	0.339602	0.318684	0.304678	0.27549
	-0.00735796	0.0137612	0.00460981	0.0103911	-0.00585899	-0.0045321	-0.0320308	0.022261	0.121252	0.221089	0.286734	0.258092	0.252923	0.206774	0.207722	0.133682	0.0182474	-0.0332957	-0.0351386	-0.0392646	-0.0404362
	0.0635028	0.043099	0.0269629	-0.0162133	0.0289655	-0.0127523	-0.174885	0.113793	0.299058	0.269279	0.119657	0.0722382	-0.113434	-0.105776	0.0640032	0.0300832	-0.113936	-0.196524	-0.201985	-0.142324	-0.0767364
	0.00931828	0.00450149	0.0166641	0.00206843	-0.00720706	0.0051386	-0.0175668	0.0627292	0.167262	0.199024	0.19718	0.201695	0.176537	0.185873	0.167754	0.12573	0.0770599	0.0484075	0.0413199	0.0325779	0.0657638
	-0.000508685	-0.0147146	-0.0192728	0.000111336	0.00372459	-0.00383591	-0.0218619	0.0405045	0.123978	0.213033	0.261907	0.260957	0.243186	0.214105	0.232327	0.178325	0.07094	0.0343949	0.0272413	0.0314969	0.0155661
	-0.329288	-0.278956	-0.198313	-0.109665	0.00403689	0.105628	-0.0256707	0.0604158	0.207808	0.177633	0.0856589	0.0494325	-0.0508734	-0.142249	-0.0569805	0.000532845	-0.0943847	-0.176045	-0.373589	-0.514726	-0.609267
	0.0198937	0.00977113	-0.00230956	0.0156987	-0.00217835	-0.0135203	-0.0132835	0.042392	0.0961867	0.230336	0.26749	0.270204	0.254847	0.233956	0.264087	0.189448	0.0708151	0.0460667	0.0495005	0.0457682	0.0228334
	0.0221915	0.0152104	0.018064	0.0094752	-0.0105174	0.00104217	0.04159	0.0948684	0.131949	0.167466	0.172561	0.108168	0.112969	0.0843742	0.0796218	0.106647	0.143309	0.186967	0.225519	0.201632	0.189205
	0.0144928	0.0171821	0.00957698	0.0223684	-0.00993105	-0.0124373	-0.044937	0.0531023	0.155257	0.210342	0.245959	0.232156	0.254977	0.236527	0.216834	0.161815	0.0853156	0.0358822	0.0475897	0.032922	0.0409383
	-0.0109543	0.000717193	0.00445034	-0.00850838	-0.0119876	0.0204959	0.103675	0.116111	0.136047	0.116059	0.114625	0.136803	0.15558	0.12214	0.000508454	0.00138328	-0.0864998	-0.112259	-0.231148	-0.237413	-0.25798
	0.0387309	0.00490341	0.0269579	0.016327	0.00876017	-0.0250872	-0.128931	-0.0313276	0.0688636	0.241941	0.480638	0.661848	0.780211	0.576738	0.348353	0.636448	0.789749	0.842458	0.888823	0.872164	0.724526
	-0.0153856	-0.0499602	-0.0141853	-0.00596739	0.00702853	-0.00106114	0.0579355	0.0966229	0.188973	0.145957	0.117473	0.0780181	-0.00713303	-0.0269002	-0.147359	-0.177363	-0.164909	-0.183205	-0.191125	-0.126545	-0.0895243
	-0.0133497	0.00737	0.00551254	-0.0134505	-0.00406213	0.0175126	0.113408	0.172043	0.152374	0.113797	0.0367072	-0.0207042	-0.030513	-0.0293047	-0.081801	-0.130837	-0.173221	-0.188743	-0.212644	-0.214359	-0.175223
	0.00421051	0.00992797	0.00857838	0.00383226	-0.00230682	-0.00152545	0.0118998	0.0822453	0.156478	0.17843	0.177311	0.142032	0.154609	0.153304	0.164317	0.148333	0.114198	0.116726	0.113717	0.0982965	0.0859046
	-0.00926458	0.0077141	0.00985336	-0.00923784	-0.00805591	0.0172938	0.111489	0.182664	0.149398	0.105345	0.0375406	-0.0300939	-0.0357024	-0.0331915	-0.0500588	-0.0885555	-0.122517	-0.149668	-0.15826	-0.160458	-0.116867
	0.0500412	0.0509885	-0.00343094	0.0181974	-0.0187472	0.000549776	-0.0774973	0.0423285	0.0567647	0.188137	0.391165	0.504681	0.533994	0.515526	0.465233	0.85979	0.879109	0.95519	0.920215	0.827776	0.679851
	0.0104321	0.0165154	-0.00239365	0.0100038	-0.00835164	-0.00165213	-0.0407061	0.0998214	0.145599	0.178568	0.217742	0.266478	0.274732	0.269409	0.290681	0.282149	0.284863	0.247438	0.10538	0.0955749	0.0734997
	-0.0525179	-0.0242375	0.0138784	0.00553739	-0.00921638	0.00367899	0.0843657	0.163296	0.209058	0.118999	0.0193756	-0.0603973	-0.0716046	-0.0793395	-0.0994122	-0.119489	-0.197175	-0.254919	-0.206258	-0.19935	-0.153226
	-0.0171346	0.00191573	0.000757893	-0.0173824	0.00718258	0.0101999	0.00409607	0.0933004	0.118417	0.174542	0.198015	0.203617	0.185888	0.187385	0.167454	0.132922	0.121834	0.118368	0.131824	0.144772	0.157471
	-0.151927	-0.104777	-0.070032	-0.0501898	0.0159481	0.0342417	0.0890523	0.136826	0.133464	0.112073	0.0928644	-0.00879046	-0.0270453	-0.0411936	-0.133914	-0.20456	-0.251449	-0.278251	-0.341197	-0.337019	-0.326754
	0.00343378	0.00113498	0.0124445	-0.00118209	-0.00221036	0.00339244	0.0533819	0.124193	0.119789	0.143272	0.154284	0.168084	0.191114	0.207381	0.146721	0.11602	0.147018	0.086241	0.0312768	0.0430083	0.0261171
	-0.0165062	-0.00513794	-0.0262497	-0.0218072	-0.00287621	0.0246834	0.143359	0.14601	0.171641	0.104257	0.00817049	-0.108035	-0.123751	-0.102267	-0.117351	-0.176874	-0.218149	-0.266793	-0.275944	-0.240702	-0.22709
	-0.0419751	-0.0731454	0.0021004	-0.0114698	-0.015085	0.0265548	0.117424	0.168992	0.207053	0.115241	-0.0381518	-0.159969	-0.187624	-0.192353	-0.189982	-0.259629	-0.315414	-0.389194	-0.296961	-0.247205	-0.262017
	-0.0535329	-0.0268124	-0.00697234	0.00447684	-0.00210214	-0.00237469	-0.0557204	0.0424398	0.134541	0.227061	0.248259	0.247449	0.218706	0.186264	0.160885	0.112478	0.00195372	-0.0475746	-0.057514	-0.0598522	-0.0345352
	-0.00596866	0.0121618	0.00593736	-0.0103336	0.00192792	0.00840565	-0.0458413	0.0215925	0.126038	0.214796	0.268626	0.255181	0.246079	0.214939	0.219497	0.158374	0.0427148	-0.00295618	-0.0282411	0.0051481	-0.00833727
	0.0372236	-0.0128412	0.0281365	0.00682761	-0.00397903	-0.00284857	0.0727634	0.134488	0.241327	0.150074	-0.00266124	-0.0984132	-0.165974	-0.145305	-0.150251	-0.211935	-0.264382	-0.313826	-0.281109	-0.288928	-0.249339
	-0.159407	-0.0973644	-0.110956	-0.0592703	0.0105839	0.0486864	0.148394	0.125035	0.120544	0.0876106	0.0607343	0.0459024	0.00574177	0.0167408	-0.0446265	-0.0393142	-0.0571755	-0.0482848	-0.097146	-0.15394	-0.198138
	-0.0295567	-0.00423859	-0.0557824	0.0275625	-0.0287892	0.00122669	0.199118	0.07494	0.111515	0.0918884	0.112072	0.27613	0.204615	0.173451	0.193291	0.0569008	0.128435	0.0542034	-0.11647	-0.094064	0.0428428
	0.009962	-0.00663996	-0.00639997	0.00365883	-0.00733479	0.00367597	0.239652	0.155277	0.197713	0.0690792	-0.076335	-0.155161	-0.234695	-0.157888	0.0660205	-0.117498	-0.244548	-0.29756	-0.319643	-0.319794	-0.211365
	0.0326617	-0.00246448	0.040288	0.00423298	-0.00457512	0.000342157	0.0549063	0.165033	0.15024	0.141152	0.0771145	0.0120226	-0.0184126	-0.00668341	0.0421252	0.0246082	-0.0213896	-0.036099	-0.0774466	-0.0975839	-0.128524
	-0.00293849	0.0122784	-0.0137066	0.0077762	-0.0225834	0.0148072	0.090349	0.154967	0.214487	0.108301	0.00566051	-0.105771	-0.102236	-0.11521	-0.0964289	-0.168232	-0.202456	-0.258353	-0.186653	-0.151002	-0.118944
	-0.0162515	-0.0136046	0.00508842	-0.0167882	0.0129327	0.00385545	0.11521	0.179458	0.135294	0.0986678	0.0549783	-0.00547409	-0.0220888	-0.014898	-0.0841273	-0.135416	-0.201129	-0.200437	-0.273425	-0.247261	-0.170392
	0.015256	0.00588097	0.0119083	-0.0104034	0.0139753	-0.00357187	-0.0787783	0.153348	0.152582	0.169697	0.194008	0.182306	0.193189	0.176939	0.183798	0.191421	0.174582	0.130145	0.00924275	-0.0057534	-0.011936
	-0.0447655	-0.0191898	-0.0474014	-0.00732118	-0.0114304	0.0187515	0.0326629	0.144011	0.139651	0.149131	0.102718	0.0413745	0.0513866	0.0525956	0.0152162	0.0377272	-0.0275995	-0.0160082	0.0129177	0.0092695	0.0297927
	0.0201971	0.0259669	0.0145966	0.0196966	-0.00815649	-0.0115401	-0.00493034	0.084979	0.127894	0.168848	0.221638	0.298983	0.328581	0.353176	0.414152	0.415692	0.542445	0.556288	0.568001	0.48122	0.435817
	-0.0325235	-0.0250415	-0.0106369	-0.0142924	0.00704179	0.00725062	0.0706088	0.194037	0.142634	0.0962226	0.0745795	0.0147847	0.00255963	-0.00663052	-0.0122762	-0.00844587	-0.0134868	-0.0303495	-0.0599824	-0.0700592	-0.0736082
	-0.00629404	-0.00192265	-0.00511443	0.00632056	0.00281066	-0.00913122	-0.0461567	0.0373831	0.107322	0.232724	0.262883	0.279239	0.270646	0.226286	0.233675	0.154214	0.0379166	-0.0248665	-0.00113763	-0.00289154	0.00479381
	-0.136724	-0.113245	-0.111318	-0.0628024	0.0129981	0.0498043	0.0402445	0.0949551	0.1187	0.146292	0.134916	0.140784	0.119019	0.0484824	0.0457775	0.0339848	0.00928448	-0.011994	-0.085996	-0.0930622	-0.0955967
	0.0418305	0.00637919	0.00154167	0.0171538	0.0105637	-0.0277175	0.0683819	0.153266	0.244106	0.121294	0.0254708	0.0169032	-0.0560954	-0.00477928	0.00573419	-0.041427	-0.0980501	-0.13021	-0.113321	-0.0713858	-0.0713228
	-0.00656974	-0.00228154	0.0224818	-0.0118851	0.000558082	0.0113271	0.0975019	0.165944	0.165389	0.101828	0.0422924	-0.0327822	-0.0487069	-0.042831	-0.0773802	-0.0992825	-0.130261	-0.140074	-0.151389	-0.15337	-0.128885
	-0.0422365	-0.0388649	-0.0301515	0.00145841	-0.0136309	0.0121725	0.080209	0.11981	0.170417	0.14693	0.0544662	-0.0309011	-0.0277388	-0.0366731	-0.0508578	-0.073659	-0.100889	-0.171556	-0.124664	-0.133034	-0.145247
	0.0104471	0.027742	-0.00858629	-0.0150456	0.00773107	0.00731456	-0.0296918	0.11899	0.145223	0.167626	0.173696	0.194999	0.192749	0.18415	0.169874	0.170532	0.165819	0.126919	0.0260487	0.00615991	0.00226466
	0.0122818	0.0111029	-0.0151128	0.0106008	-0.0149056	0.00430479	0.00910958	0.116291	0.121396	0.162782	0.169256	0.126251	0.164767	0.182581	0.078394	0.0804402	0.0957038	0.0794754	0.0219976	-0.0103923	-0.0542662
	0.0320396	0.0219081	-0.0194178	0.00562813	-0.00652644	0.000898307	0.115102	0.180484	0.139066	0.0911164	0.0548346	-0.0532914	-0.088855	-0.0708119	-0.114978	-0.167666	-0.243556	-0.256164	-0.278028	-0.277073	-0.21845
	-0.0636803	-0.0370608	-0.0505213	-0.0437588	0.0166214	0.0271373	0.174656	0.222977	0.133257	0.0529481	-0.0296144	-0.0703154	-0.0746172	-0.0561423	-0.0772118	-0.15469	-0.190111	-0.219811	-0.281242	-0.310968	-0.195718
	0.00108146	0.00211042	0.00124566	0.0160188	-0.0114253	-0.00459346	0.0802358	0.131313	0.19398	0.127553	0.0525849	-0.0417823	-0.057979	-0.0567421	-0.0582527	-0.106534	-0.132664	-0.15201	-0.132691	-0.113381	-0.112382
	-0.0125291	-0.00338908	-0.0207849	-0.00836556	0.0136088	-0.0052432	-0.0110369	0.0290976	0.108818	0.204228	0.253349	0.24905	0.209825	0.194611	0.207626	0.20749	0.079655	0.0164444	-0.00496824	-0.012581	0.0128443
	0.0265984	0.0438681	0.00456245	0.0226974	0.00105404	-0.0237515	-0.0471797	0.0201567	0.108861	0.236632	0.284157	0.295549	0.231479	0.183306	0.225341	0.139988	0.0325965	0.01374	0.0164229	0.00408475	-0.0154602
	0.00284239	0.0126229	-0.0134894	-0.00992521	-0.0165229	0.0264481	0.081171	0.13507	0.163364	0.126149	0.0466031	0.0162042	0.000258748	-0.0150836	0.00274047	-0.0561115	-0.106228	-0.152411	-0.127144	-0.126115	-0.119649
	-7.59791e-05	-0.0189022	-0.0212554	0.00192809	-0.0107628	0.00883469	0.0396074	0.116803	0.154054	0.142049	0.117271	0.137313	0.123779	0.123572	0.0832116	0.0561643	0.0623407	0.0490593	-0.00659167	-0.0458044	-0.0393992
	0.000939903	0.00539721	-0.0233702	-0.0283348	0.00120933	0.0271255	0.0342478	0.175821	0.161746	0.115869	0.0613592	0.028365	0.00955012	0.0216013	0.0532801	0.0473085	0.0186678	-0.0154453	0.0095871	0.0299067	0.00144537
	0.0047931	-0.00449825	-0.00187201	-0.00365851	0.00215415	0.00150435	0.0937909	0.167041	0.154321	0.116096	0.0431369	-0.0559455	-0.0867556	-0.0618513	-0.117815	-0.187808	-0.222624	-0.264161	-0.305685	-0.309251	-0.244137
	-0.00978525	-0.0516232	-0.0174616	0.0126162	0.00177739	-0.0143936	0.0456519	0.0948689	0.130373	0.155134	0.164126	0.111014	0.0980851	0.0726637	-0.0504568	-0.0954907	-0.132184	-0.147698	-0.236024	-0.248331	-0.283907
	0.02225	0.0216232	0.00789489	0.000750363	-0.00332566	0.0025753	0.0432559	0.205842	0.154721	0.0998914	0.069136	0.00969697	-0.000198132	-0.0295659	-0.0897168	-0.143388	-0.168475	-0.208401	-0.253894	-0.266158	-0.218109
	0.0269963	0.0186245	-0.0258219	-0.0115285	0.0103122	0.00121627	0.138328	0.184658	0.129763	0.0837461	0.0374779	-0.0425975	-0.0602402	-0.0847708	-0.114482	-0.140171	-0.204183	-0.218617	-0.248895	-0.263387	-0.218406
	0.00631555	-0.0213223	0.0212821	-0.015215	-0.00228138	0.0174963	0.0262509	0.0288173	0.0738051	0.146206	0.281741	0.365406	0.504235	0.421192	0.172638	0.366886	0.548228	0.735448	0.716282	0.706162	0.575313
	0.0255426	0.047287	0.0359318	0.0136704	-0.018006	0.0043356	-0.0322083	0.0802751	0.169027	0.167055	0.185776	0.155988	0.141454	0.129344	0.0260942	0.00739866	-0.0295192	-0.0311002	-0.00849439	0.0164714	0.113364
	-0.0643333	-0.0396515	-0.0435171	-0.0362362	-0.000214532	0.0364507	0.00969882	0.132027	0.137629	0.127306	0.131079	0.102139	0.0770225	0.0532776	0.00830705	0.00426081	-0.0217082	-0.0608056	-0.153383	-0.160671	-0.167307
	0.0100355	0.0157003	-0.00275199	-0.0155559	-0.00292686	0.0184828	-0.0515783	0.139257	0.171038	0.163937	0.132847	0.137957	0.106364	0.104014	0.059128	0.0489744	0.0198644	-0.0107291	-0.149918	-0.172842	-0.178156
	0.000652635	-0.0114892	-0.000709765	-0.0163827	0.00247152	0.0139112	0.0409377	0.156424	0.128889	0.139215	0.0945703	0.0720142	0.0590409	0.0544525	0.0372504	0.0409557	0.000914166	-0.0199029	-0.0285334	-0.0346811	-0.0363981
	-0.0735042	-0.0442597	-0.053206	-0.0140511	0.00763275	0.00641831	0.0204531	0.0855992	0.110171	0.163815	0.187208	0.116297	0.069798	0.0180527	-0.016912	-0.0996936	-0.161244	-0.205393	-0.215684	-0.218293	-0.21357
	0.060371	0.0396121	0.0353768	0.0199318	-0.0259715	0.00603972	0.0615968	0.165399	0.253915	0.122442	-0.036111	-0.132469	-0.147844	-0.147276	-0.151213	-0.179147	-0.247841	-0.304723	-0.266708	-0.268618	-0.216432
	0.0264944	0.015463	0.0171065	0.0145672	-0.00848773	-0.00607952	0.057111	0.150277	0.191367	0.123119	0.055964	-0.0077169	-0.0180372	-0.00863116	-0.0477948	-0.0567632	-0.00218694	0.0333513	0.004467	-0.0153412	-0.017972
	-0.00110806	0.0192172	0.0152309	6.41931e-05	-0.00552409	0.00545992	-0.0348332	0.0156175	0.109822	0.237788	0.235737	0.229712	0.21857	0.180792	0.196934	0.133421	-0.0168543	-0.00925324	-0.0354444	-0.0403648	-0.0485288
	-0.00969217	-0.0047045	-0.0116972	-0.0197526	0.000667262	0.0190853	0.0880285	0.156882	0.194083	0.0944533	0.017041	-0.072569	-0.0524976	-0.0756961	-0.0704497	-0.13885	-0.178386	-0.227281	-0.224401	-0.238327	-0.211327
	0.000368514	0.00269395	0.00218463	0.00909925	-0.000257224	-0.00884204	-0.0495124	0.0547739	0.141256	0.219534	0.212045	0.232797	0.224356	0.206276	0.204893	0.124887	0.0413529	0.0174302	-0.020889	0.011547	0.000996533
	-0.0218397	-0.0133605	-0.00486276	3.67634e-05	-0.0110065	0.0109697	0.0348372	0.105942	0.149502	0.145675	0.122213	0.0695834	0.0471808	0.0646679	-0.00391042	-0.0404824	-0.0819272	-0.135058	-0.109137	-0.122399	-0.0944027
	0.0428921	0.00915437	0.0228175	0.0176526	0.00248257	-0.0201352	-0.0592801	0.0471949	0.153316	0.167622	0.280324	0.32758	0.441615	0.334466	0.124332	0.295095	0.465137	0.5996	0.564982	0.557864	0.44446
	0.0231862	0.00918094	0.00790561	0.00110857	-0.00670477	0.00559619	0.0128973	0.107004	0.0999692	0.171185	0.172273	0.095359	0.091083	0.0436231	-0.13952	-0.184762	-0.24245	-0.287537	-0.358602	-0.365018	-0.381931
	0.00479978	-0.0317292	0.00522709	0.0144141	-0.0139231	-0.000490906	0.131541	0.169648	0.17627	0.0834364	0.00756728	-0.0934433	-0.0789573	-0.0705181	-0.0991842	-0.194455	-0.243212	-0.274885	-0.288956	-0.320284	-0.215623
	-0.0038247	0.00352066	0.0339005	-0.00332015	0.00866294	-0.0053428	-0.0494595	0.0280932	0.130235	0.226384	0.238056	0.235987	0.200053	0.137989	0.170404	0.0586336	-0.0435854	-0.0536754	-0.0259282	-0.00298993	0.0261703
	-0.021135	-0.00958245	-0.0247901	-0.00310953	0.00417921	-0.0010697	0.0340104	0.156458	0.179092	0.128309	0.0689523	0.0256692	-0.0300125	-0.0278093	0.0529589	0.0234862	-0.0385897	-0.0878773	-0.109907	-0.144141	-0.128711
	-0.00394957	0.0332184	-0.0083978	-0.0176042	0.00510285	0.0125013	0.031779	0.0564368	0.111454	0.154286	0.198435	0.247672	0.258	0.252058	0.210265	0.195225	0.19372	0.160333	0.166386	0.135217	0.119276
	-0.00400108	0.00721954	0.00363217	0.0150246	-0.00243246	-0.0125921	-0.0262079	0.0312617	0.120295	0.210762	0.240405	0.264239	0.274327	0.270395	0.261099	0.203501	0.126728	0.085039	0.052825	0.0690077	0.0488315
	-0.0132161	-0.0145947	0.0108135	-0.00162657	0.0105307	-0.00890419	0.0911526	0.105229	0.173307	0.14696	0.0560078	-0.00600658	-0.0374016	-0.0238538	-0.0131656	-0.0640556	-0.0828098	-0.147425	-0.0900212	-0.0665003	-0.0329284
	-0.0912742	-0.084931	-0.0593828	-0.0457267	0.0189268	0.0267999	0.0471328	0.161517	0.143366	0.106937	0.0779645	0.0590797	0.0486479	0.0524421	0.0312836	0.0170714	-0.00190301	-0.0273767	-0.0742458	-0.0897553	-0.113459
	0.00543281	-0.00744163	0.00752938	0.00355258	-0.00417837	0.000625796	0.0926499	0.0978875	0.165454	0.148927	0.0581133	-0.0359385	-0.0720658	0.0131869	0.0496249	0.0395954	0.0333077	0.00394744	0.110149	0.120591	0.175926
	0.0347709	0.0400284	0.0207262	0.000119319	0.00180897	-0.00192829	0.0786387	0.194947	0.237284	0.115292	-0.0608517	-0.149441	-0.176236	-0.176023	-0.223004	-0.260982	-0.335811	-0.3458	-0.323779	-0.313686	-0.278156
	-0.0186298	-0.0407342	-0.0200842	-0.0163332	0.00600568	0.0103275	0.166574	0.161458	0.132985	0.0797689	0.0120992	-0.0710441	-0.0862773	-0.0769378	-0.0874145	-0.118681	-0.191889	-0.193496	-0.215529	-0.224135	-0.171509
	-0.0956045	0.0126981	-0.0350929	-0.00282738	-0.0360823	0.0389097	0.0318449	0.0654357	0.177708	0.0804321	0.166898	0.103557	0.200382	0.132685	0.0993097	0.0955546	0.0783267	0.0758368	0.0822316	-0.0373786	-0.0129455
	-0.00122434	0.0109105	0.000125035	0.00510346	-0.0147153	0.00961187	0.0585051	0.125864	0.162283	0.126367	0.0770971	0.0537703	0.0340648	0.0382088	0.0696827	0.0392361	-0.0048374	-0.0356395	-0.0354148	0.00338234	0.0183783
	-0.0551302	-0.0248184	0.0118081	0.00684038	-0.0189363	0.0120959	0.0670339	0.147758	0.120796	0.131202	0.0799808	0.0245226	0.0346961	-0.0183229	-0.088852	-0.167421	-0.186712	-0.210562	-0.16644	-0.199103	-0.170543
	-0.0350124	-0.0227181	-0.0580246	-0.0174278	-0.0173714	0.0347992	0.144126	0.172124	0.149276	0.0656642	-0.00764151	-0.0934889	-0.140659	-0.119042	-0.178322	-0.239808	-0.265361	-0.281184	-0.318435	-0.325028	-0.275873
	0.0113689	0.0190367	-0.00947183	0.00458634	-0.00545253	0.000866181	-0.048388	0.0435942	0.144203	0.192391	0.225051	0.208527	0.229203	0.226894	0.213309	0.163867	0.118251	0.0689628	0.0618711	0.0458974	0.0630184
	-0.019285	-0.020484	-0.0179286	-0.00549972	0.00611561	-0.000615885	0.125098	0.157688	0.152369	0.0978186	0.0246551	-0.00831838	-0.0595506	-0.0256514	0.070163	0.0173185	-0.0378281	-0.0871017	-0.133065	-0.127772	-0.0890356
	0.0849805	0.046149	0.0469806	0.0134559	0.0131223	-0.0265782	-0.153555	-0.0404779	0.0393752	0.227241	0.510816	0.726776	0.987439	0.77971	0.479631	0.915171	1.22012	1.38657	1.37483	1.37602	1.2331
	0.0117964	-0.000175245	0.00195373	-0.000846044	0.0013744	-0.000528352	0.0380344	0.133938	0.147305	0.129609	0.108437	0.0991918	0.0849845	0.0956705	0.0871678	0.0940251	0.0816924	0.0672535	0.0552056	0.0470495	0.0576256
	-0.0596889	-0.0711561	-0.0372935	-0.0112585	-0.00908543	0.0203439	0.150412	0.140816	0.160573	0.0971884	-0.0140976	-0.135013	-0.189894	-0.146779	-0.180066	-0.241883	-0.268805	-0.301238	-0.328709	-0.290543	-0.304253
	-0.00690521	-0.00289915	-0.0203702	-0.0187475	-2.38173e-05	0.0187713	0.112377	0.133258	0.126697	0.102832	0.0604844	0.0111659	-0.00660654	-0.0176318	-0.0294572	-0.0786516	-0.118206	-0.137271	-0.157483	-0.154496	-0.134013
	0.0100582	0.00820944	-0.00135624	-1.61227e-05	0.0027743	-0.00275817	-0.0924894	0.0618708	0.137339	0.224014	0.226295	0.247438	0.236189	0.230529	0.228946	0.121586	0.147583	0.1844	0.199168	0.203655	0.192502
	0.0169016	0.011563	0.0411487	0.0239795	-0.00761179	-0.0163677	0.0188181	0.136771	0.188956	0.123345	0.102741	0.107501	0.0993959	0.0508577	0.0735767	0.0475212	0.0570819	0.0476479	0.00663367	0.0334207	-0.0105527
	0.00122957	-0.00105032	-0.00134748	0.000100143	0.00598848	-0.00608862	0.00450839	0.127908	0.128722	0.151595	0.146491	0.244698	0.326955	0.348347	0.404723	0.4129	0.451984	0.443908	0.375819	0.339366	0.290224
	-0.0164675	-0.00731975	-0.037071	0.00568134	-0.0229806	0.0172993	0.109634	0.171726	0.107942	0.0815423	0.0644085	0.00535409	0.00106754	0.020734	-0.0534356	-0.106301	-0.0795968	-0.0425665	-0.0406764	0.0244844	0.0382792
	0.033261	0.0336283	0.0277147	0.0155143	0.00254412	-0.0180584	-0.0861855	0.127925	0.149556	0.172602	0.206271	0.180402	0.188023	0.124911	0.103163	0.0704059	0.0410419	-0.0474704	-0.286307	-0.310971	-0.330112
	0.0326737	0.0389721	0.053318	0.00604695	0.00411288	-0.0101598	0.153224	0.197784	0.156504	0.0706367	-0.0168164	-0.109149	-0.13941	-0.145153	-0.206546	-0.228827	-0.274949	-0.281092	-0.33141	-0.306104	-0.293097
	0.00762843	0.0148911	0.0208762	-0.00341337	0.0227289	-0.0193155	0.0630912	0.125554	0.217853	0.122953	0.0408945	-0.015165	-0.0330268	-0.0075198	-0.0733836	-0.0584656	-0.0864514	-0.153975	-0.1232	-0.145358	-0.121277
	0.0277996	0.00492394	-0.0034008	0.0140952	-0.00785403	-0.00624119	0.159949	0.188558	0.162468	0.0625184	-0.0163389	-0.0805548	-0.0930287	-0.0683903	-0.115213	-0.163704	-0.17247	-0.210018	-0.229831	-0.200974	-0.181664
	0.000506319	0.00261743	0.0170222	0.00488096	-0.00565201	0.000771038	-0.0208192	0.100293	0.132495	0.153005	0.184784	0.199841	0.167816	0.164443	0.180219	0.140242	0.185302	0.181559	0.122942	0.08346	0.0629717
	0.0213252	-0.0129942	-0.0139603	-0.00422718	0.00159545	0.00263173	0.00766022	0.106204	0.127777	0.177006	0.128769	0.0809834	0.0879877	0.0287904	0.0519452	-0.0170326	-0.00981659	-0.016358	-0.0489224	-0.042	-0.0675442
	0.055594	0.0709904	0.0472086	0.0370273	-0.0374367	0.000409429	-0.160715	0.0186618	0.11625	0.22978	0.345527	0.394013	0.429048	0.373918	0.444146	0.483611	0.517202	0.524533	0.57019	0.595302	0.528998
	0.00617735	0.00112973	0.000160316	0.00866812	-0.00541408	-0.00325404	-0.0342449	0.135942	0.144462	0.144806	0.162128	0.184388	0.153897	0.144678	0.144979	0.135868	0.194614	0.168089	0.159809	0.116456	0.0934069
	0.0243985	0.017018	0.0165666	0.00158616	0.00742686	-0.009013	-0.0286643	0.0508164	0.124216	0.211162	0.200104	0.215922	0.203225	0.212243	0.184243	0.132374	0.0473221	0.00370973	0.00877938	-0.00564358	0.0170453
	-0.234006	-0.146773	-0.118303	-0.0666988	0.0110382	0.0556606	0.322164	0.356487	0.0143716	-0.0843737	-0.115734	-0.254532	-0.258193	-0.236243	-0.401872	-0.492892	-0.482736	-0.466248	-0.386027	-0.321127	-0.288143
	-0.00917579	0.000354936	0.000550289	0.00296126	0.00117574	-0.004137	0.014161	0.050463	0.11262	0.175809	0.199312	0.134506	0.117022	0.111966	0.114068	0.087686	0.00779368	-0.00517925	-0.0217904	0.00519689	0.0220479
	0.0105088	-0.0463899	0.00942253	0.00853714	-0.012942	0.00440487	0.0987031	0.166459	0.17598	0.109744	-0.00721737	-0.151757	-0.176117	-0.120337	-0.157031	-0.205541	-0.309114	-0.317917	-0.198755	-0.140437	-0.108132
	-0.000966247	-0.0116681	-0.0071179	-0.0100009	-0.00307676	0.0130777	0.101526	0.167427	0.137214	0.0955618	0.0294944	-0.0400673	-0.0560056	-0.0420709	-0.077101	-0.104793	-0.148008	-0.163517	-0.181876	-0.190078	-0.152197
	0.017084	0.0199697	0.0115208	0.0133082	-0.0121281	-0.00118011	0.037781	0.140785	0.126598	0.14058	0.0988458	0.108217	0.113484	0.125908	0.133037	0.091481	0.0720778	0.0754196	0.0598955	0.0571889	0.0250951
	0.0329162	0.0201933	0.0155364	0.00855731	-0.0170556	0.00849831	0.144233	0.154482	0.150055	0.073378	0.0125918	0.00433901	-0.0048245	0.0500779	0.0811938	0.0814814	0.115295	0.118473	0.191946	0.26658	0.403116
	0.0204484	0.0325692	0.00356447	0.00707737	-0.00478535	-0.00229204	0.0884514	0.107858	0.143269	0.12731	0.0759421	-0.0260375	-0.0407563	-0.0395681	-0.0631783	-0.0613634	-0.121291	-0.119714	-0.163412	-0.159787	-0.120652
	-0.00566881	0.0100111	0.00052822	0.00832638	0.00222796	-0.0105544	-0.0211303	0.00738176	0.113724	0.194906	0.255199	0.255086	0.238481	0.221082	0.199134	0.144947	0.0310667	-0.0172455	-0.0107367	-0.0234665	-0.00933197
	-0.0178728	0.00379623	0.00106704	-0.0290348	-0.00181103	0.0308458	0.0986183	0.14453	0.142453	0.098752	0.0236395	-0.0231181	-0.0513263	-0.0568335	-0.0427638	-0.107451	-0.210522	-0.257817	-0.285311	-0.237806	-0.238303
	-0.0147539	0.00421068	0.0128152	0.00417601	0.000399432	-0.00457545	0.00344849	0.0252526	0.0832878	0.182201	0.248737	0.250058	0.229217	0.211649	0.203719	0.136069	0.0461889	0.00492017	0.000190857	0.000839221	0.0179352
	0.00703807	0.00129684	0.00913755	0.0260772	-0.018679	-0.0073982	-0.0274779	0.0493863	0.116485	0.18094	0.225161	0.241076	0.256487	0.256651	0.238872	0.171429	0.0687761	0.0512527	0.0242861	0.036499	0.0293385
	0.134731	0.0804155	0.0412248	0.0354892	-0.0091253	-0.0263639	0.0146872	0.0957814	0.102545	0.172901	0.176955	0.180729	0.218879	0.231153	0.149229	0.0753384	0.0405449	0.0188421	-0.0288354	0.0213933	0.092826
	0.013525	0.0116541	0.0326174	0.0177789	-0.012409	-0.0053699	-0.0373286	0.0355709	0.134978	0.209091	0.19928	0.249109	0.234475	0.211791	0.168724	0.111833	0.0552652	-0.00120969	0.00416938	0.00258395	0.0233871
	-0.00189001	-0.0115018	0.0245347	-0.00961056	0.0143059	-0.00469536	-0.046903	0.00378563	0.0592637	0.180805	0.342971	0.470121	0.686746	0.579462	0.240515	0.479175	0.721701	0.928057	0.904699	0.894055	0.694394
	0.0156715	0.00643868	0.0483136	0.010876	0.00134617	-0.0122221	-0.035227	0.102777	0.126931	0.153612	0.19928	0.212763	0.252677	0.177267	0.143343	0.289421	0.302436	0.328476	0.315199	0.280594	0.284756
	0.0229747	0.0372298	0.00630565	-0.00395656	-0.00292786	0.00688442	0.0487536	0.0736164	0.098462	0.147765	0.159649	0.150795	0.161074	0.152129	0.127524	0.141741	0.14559	0.118472	0.131943	0.0707452	0.0499259
	0.27022	0.19994	0.127694	0.0464817	0.0224311	-0.0689128	-0.252709	-0.00397909	0.221588	0.362002	0.276206	0.288182	0.0290245	0.552095	1.52702	1.28582	1.048	0.943456	0.904615	1.14204	1.36855
	-0.0567688	-0.0292786	-0.0471766	-0.0336491	0.0101545	0.0234945	0.00239044	0.143579	0.122554	0.140854	0.101314	0.0734216	0.0625891	0.0411538	-0.0173109	-0.0282877	-0.0591297	-0.0984627	-0.209912	-0.218115	-0.21521
	-0.0188868	-0.012188	-0.0281871	-0.00362285	0.00558143	-0.00195858	-0.0398186	-0.00275152	0.11176	0.212358	0.254386	0.295904	0.257952	0.24305	0.258066	0.189632	0.0576733	0.0135996	0.002009	-0.0114742	0.0105847
	-0.0165444	-0.00194636	-0.00799058	-0.00504213	-0.0128321	0.0178742	0.0142589	0.0380226	0.0948008	0.177465	0.189023	0.217102	0.19851	0.141793	0.144463	0.0823996	0.0141597	-0.0277511	-0.0293571	-0.0221283	-0.029087
	0.0134377	-0.00695145	-0.00771487	-0.005706	0.00834466	-0.00263867	0.0494134	0.13468	0.127639	0.124569	0.0965121	0.0387877	0.00771571	-0.0166248	-0.0402875	-0.059853	-0.111642	-0.110815	-0.0970693	-0.102335	-0.0834841
	0.022572	0.0309884	-0.0178282	0.00390132	0.000579088	-0.00448044	0.177765	0.192761	0.13686	0.076554	-0.0505681	-0.157381	-0.18006	-0.185324	-0.222498	-0.299898	-0.362481	-0.381692	-0.400325	-0.41477	-0.339326
	-0.0246363	-0.0554878	-0.0413668	-0.0109322	-0.00637044	0.0173027	-0.0136757	0.0473669	0.128462	0.17099	0.178421	0.155826	0.107207	0.0568694	0.0483342	-0.0244286	-0.0733276	-0.114762	-0.0867148	-0.0819399	-0.0673904
	0.0644415	0.0577071	0.041707	0.0243574	-0.013529	-0.0108284	-0.114496	-0.0030217	0.084689	0.215709	0.356207	0.532486	0.608047	0.635555	0.816357	0.886714	0.964203	1.02841	1.01791	0.961522	0.868393
	-0.0310885	-0.0295596	-0.011313	-0.00354364	-0.00240208	0.00594572	0.0822694	0.18995	0.139818	0.0866368	0.023563	-0.0385212	-0.0486647	-0.0590014	-0.0422509	-0.0588702	-0.121107	-0.140026	-0.136557	-0.121313	-0.101019
	-0.0106113	-0.0220244	-0.0111523	0.000274537	0.000869585	-0.00114412	0.00123618	0.166063	0.148221	0.122766	0.0899021	0.0739493	0.0661596	0.0706811	0.133507	0.106222	0.150842	0.0775431	0.0240119	-0.00493031	-0.00903357
	-0.148529	-0.112077	-0.0881344	-0.0595596	0.0146123	0.0449473	0.0439482	0.161297	0.112926	0.087391	0.0764869	0.0135965	-0.0395517	-0.0783738	-0.128211	-0.144614	-0.176924	-0.22811	-0.282806	-0.311746	-0.316345
	0.0192818	0.00759848	0.00391709	0.00459736	-0.00116995	-0.00342741	-0.0137738	0.0765912	0.110887	0.152719	0.203596	0.239091	0.255164	0.235743	0.234797	0.237256	0.224763	0.198593	0.085644	0.0949403	0.0747021
	0.00728005	0.00122426	0.0107267	-0.0134372	-0.00440349	0.0178407	0.0718874	0.137914	0.129146	0.104789	0.0646274	0.0351822	0.0231596	0.0391926	0.00673254	-0.0259683	-0.0488041	-0.081331	-0.110289	-0.117378	-0.0721587
	-0.0316864	-0.00423695	-0.0234284	-0.00270856	-0.00747383	0.0101824	0.0103028	0.0422444	0.0936262	0.175837	0.193861	0.171467	0.128185	0.108509	0.0967625	0.0440304	-0.0455785	-0.109992	-0.09164	-0.085381	-0.0952108
	0.00387835	-0.00819107	0.00423692	-0.0105447	0.00458815	0.00595658	-0.0544793	0.0317532	0.163342	0.208906	0.170211	0.218859	0.234595	0.229652	0.219377	0.149249	0.098748	0.0611254	0.0424789	0.0679164	0.0441053
	-0.12022	-0.118	-0.0570619	-0.0287941	0.0024604	0.0263338	0.0169306	0.0363016	0.0663282	0.147776	0.23082	0.292574	0.320406	0.163597	0.0557997	0.214676	0.312366	0.276808	0.248804	0.201645	0.0815164
	0.0177416	0.0356938	-0.00259185	0.00453372	0.0028029	-0.00733662	0.154951	0.172014	0.142299	0.0684171	-0.00696911	-0.079609	-0.101256	-0.0801726	-0.138128	-0.186907	-0.233725	-0.264915	-0.272925	-0.273265	-0.242514
	-0.0525317	-0.0717567	-0.0418169	-0.0368487	0.00263689	0.0342118	0.141746	0.189509	0.175938	0.0676283	-0.0858923	-0.175994	-0.235175	-0.121774	0.0883702	0.00304076	-0.0790385	-0.129021	-0.224204	-0.278923	-0.233329
	0.0810134	0.0747841	0.0472049	0.0176291	0.000177198	-0.0178063	-0.0216285	0.0515753	0.128201	0.171347	0.210811	0.287368	0.341852	0.348346	0.82575	1.2291	1.36919	1.39541	1.35094	1.17801	1.11992
	0.0179253	0.00107053	0.000215595	-0.00303614	-0.00692041	0.00995657	0.0021238	0.0624171	0.104417	0.147435	0.19611	0.496231	0.714566	0.824262	1.22541	1.37067	1.4333	1.2913	1.1132	0.989226	0.771071
	0.0148821	0.0167828	0.00686725	0.0158735	-0.0175213	0.0016478	-0.0372519	0.123542	0.135229	0.144277	0.15441	0.161028	0.141734	0.141836	0.0808512	0.0590447	0.143174	0.13082	0.114356	0.082643	0.0776528
	-0.0150216	-0.00973582	-0.0102098	-0.0152536	0.00794905	0.00730457	-0.0703597	0.0291689	0.169232	0.204774	0.181661	0.226565	0.240365	0.225738	0.216896	0.121796	0.0661681	0.0308467	0.0207479	0.0365298	0.00775055
	-0.319003	-0.237949	-0.170384	-0.0941437	0.0152736	0.0788701	0.428466	0.436692	-0.00683471	-0.193852	-0.221941	-0.414145	-0.422192	-0.368944	-0.564385	-0.739562	-0.699195	-0.672429	-0.585648	-0.521501	-0.498214
	-0.0136931	-0.0187848	0.00395207	-0.000840762	0.00316442	-0.00232366	0.091037	0.158504	0.132232	0.0824789	0.0582587	0.0319611	0.000777381	-0.0136032	-0.0232035	-0.00798254	-0.0225669	-0.0405168	-0.0488738	-0.0446221	-0.0543182
	0.0265978	0.0108911	0.00558641	0.000317964	-0.00205555	0.00173758	0.0567456	0.136791	0.15711	0.12135	0.0460129	-0.0351209	-0.0497429	-0.0170661	-0.0528177	-0.0854694	-0.130441	-0.206192	-0.168196	-0.137826	-0.136923
	-0.0168751	-0.017033	0.00217318	-0.00602115	-0.00290174	0.00892289	0.0606462	0.109671	0.132525	0.121234	0.0866174	0.0269905	0.00832639	-0.0238172	-0.0760971	-0.0983357	-0.151539	-0.16033	-0.154411	-0.166729	-0.188349
	0.00568578	-0.00344279	-0.00615804	-0.00378354	0.0100688	-0.00628527	0.017063	0.0344821	0.0865503	0.164295	0.22343	0.170602	0.180912	0.133636	0.143886	0.0902798	-0.0224583	-0.0551251	-0.0621978	-0.068649	-0.044353
	0.0606226	0.067895	0.0519942	0.0300325	-0.00380403	-0.0262284	0.0387769	0.109906	0.11633	0.112012	0.168722	0.135272	0.176284	0.163729	0.0383924	0.0180029	-0.0132315	-0.029036	-0.121589	-0.197456	-0.200617
	-0.0627176	-0.0523877	-0.0571022	-0.033014	0.012142	0.020872	0.0304381	0.104318	0.103188	0.126171	0.134412	0.181245	0.185059	0.222631	0.246726	0.245996	0.286789	0.292606	0.262467	0.238671	0.217206
	-0.0103733	-0.00579986	0.043502	0.00520269	-0.0148256	0.00962295	0.0732377	0.135344	0.192514	0.0982099	0.00985322	-0.124189	-0.134078	-0.127665	-0.0938079	-0.184023	-0.242801	-0.316493	-0.209331	-0.1455	-0.158161
	0.0282548	0.0361466	0.0516398	-0.005614	0.00819558	-0.00258156	-0.0321539	0.0103392	0.0497867	0.176663	0.316159	0.425177	0.568313	0.569418	0.284562	0.456066	0.651701	0.82105	0.810679	0.746955	0.639881
	0.08864	0.0515781	0.0416106	0.0253908	-0.000506497	-0.0248843	-0.0253218	0.0251402	0.0967679	0.174091	0.270188	0.482251	0.589051	0.773474	0.983391	1.04449	1.09131	1.19492	1.24687	1.2558	1.22074
	0.0110706	0.00924305	6.72042e-05	-0.00796137	0.0162948	-0.00833345	0.0147341	0.0693908	0.108659	0.152771	0.178096	0.209543	0.216113	0.222624	0.257503	0.262952	0.281698	0.290882	0.253665	0.241909	0.21713
	-0.016411	-0.0169731	0.00835084	-0.0208304	0.019731	0.00109946	0.150007	0.15536	0.118505	0.0620627	0.027938	0.0523323	0.0622273	0.097646	0.00977942	-0.0401433	-0.0952653	-0.0920508	-0.170332	-0.157694	-0.0955068
	-0.0334818	-0.00962094	-0.00493339	0.000727112	-0.0102308	0.00950363	0.075826	0.127927	0.193145	0.113054	-0.00509182	-0.0953463	-0.121974	-0.130054	-0.164444	-0.210027	-0.275053	-0.297301	-0.279013	-0.257074	-0.217902
	-0.0376736	-0.00981534	0.00208039	-0.00064442	-0.00255359	0.00319801	0.0558755	0.1244	0.123272	0.107323	0.0999526	0.103091	0.119475	0.103929	0.07684	0.115668	0.130092	0.0994072	0.0752541	0.0432899	0.00626
	0.0303881	0.00634217	-0.0105112	-0.0187442	0.0105194	0.00822476	0.0343589	0.0907547	0.107077	0.125572	0.147291	0.156153	0.127281	0.157528	0.0882797	0.0386519	-0.0040141	-0.0112027	-0.0539153	-0.0865397	-0.119536
	-0.0021405	0.00767567	0.0119136	0.00464767	0.00483048	-0.00947816	0.00883389	0.0466124	0.108704	0.177429	0.180891	0.164894	0.206792	0.195158	0.178719	0.125328	0.070152	0.040405	0.00248963	0.0298377	0.0487942
	-0.0559699	-0.0257987	-0.0164723	-0.0269833	-0.0072064	0.0341897	0.0867409	0.160496	0.129113	0.0875316	0.0148297	-0.0849482	-0.0895611	-0.0610426	-0.121696	-0.154256	-0.192112	-0.217786	-0.18444	-0.180071	-0.175467
	-0.0296462	-0.00841931	-0.00201009	0.00979724	-0.0117003	0.00190309	0.0300548	0.104293	0.118865	0.123977	0.132744	0.136569	0.121137	0.0875982	0.0825161	0.0873769	0.0834364	0.0518508	0.028831	0.0280198	-0.0145446
	0.027998	0.0338558	0.0131387	1.47635e-05	0.0089198	-0.00893457	0.0264168	0.0526487	0.120209	0.148523	0.172447	0.1244	0.119278	0.0998192	-0.0411055	-0.0854763	-0.121472	-0.131928	-0.220839	-0.258656	-0.27622
	0.0029182	0.00062131	0.0208977	-0.00333172	0.000463871	0.00286784	0.0478345	0.0973441	0.0882725	0.132768	0.141115	0.133504	0.111034	0.0880371	0.0886819	0.0817802	0.0706447	0.0651117	0.0511485	0.0619838	0.0769361
	-0.0165734	-0.0197886	-0.0160182	-0.00512155	0.000860774	0.00426078	0.0581452	0.12235	0.123399	0.11031	0.0913656	0.0610687	0.0381812	0.0452804	0.00212924	-0.0179349	-0.0478272	-0.0641183	-0.115007	-0.0999867	-0.0665445
	0.0178459	0.0221766	0.00709822	0.00318829	0.00841817	-0.0116065	0.00602488	0.057963	0.121803	0.153733	0.181838	0.210567	0.224527	0.240138	0.308365	0.344714	0.231955	0.179496	0.225728	0.257071	0.247526
	0.0573235	0.0376657	0.0429639	0.0252654	-0.00167909	-0.0235864	-0.109532	0.0580214	0.176408	0.175518	0.232803	0.34454	0.498396	0.598793	0.791672	0.92548	1.14809	1.27474	1.19519	1.10631	1.0123
	0.0323869	0.021019	0.00535379	-0.00191228	0.000292398	0.00161989	0.067092	0.0950975	0.0815617	0.107913	0.156062	0.319404	0.407855	0.504337	0.619502	0.578131	0.527916	0.466753	0.373929	0.339362	0.32965
	0.00985681	0.0202881	-0.0088809	-0.0077645	0.00264752	0.00511697	0.104228	0.148576	0.131689	0.0845036	0.034298	-0.0233004	-0.03737	-0.0533629	-0.0754647	-0.130993	-0.158487	-0.188608	-0.226022	-0.218881	-0.160223
	-0.00151893	0.00169738	-0.00410959	-0.0104107	0.0114827	-0.00107197	0.0352281	0.136309	0.11246	0.102444	0.122685	0.127891	0.130709	0.101391	0.0441514	-0.00194527	-0.0254329	-0.0468101	-0.0924952	-0.10363	-0.0998109
	-0.0512836	-0.0365091	0.0112633	-0.00834031	-0.0144652	0.0228056	0.13588	0.183091	0.128972	0.0366093	-0.000926957	-0.109304	-0.139201	-0.131565	-0.183744	-0.240737	-0.274618	-0.331155	-0.357762	-0.355713	-0.285223
	0.0368109	0.0571085	0.0445979	0.0213291	0.0131097	-0.0344388	-0.143803	-0.0248743	0.03734	0.232726	0.439462	0.650274	0.712579	0.639202	0.474341	0.754959	0.899368	0.878835	0.97806	0.925823	0.771818
	0.0115555	0.00298963	0.00406436	-0.00274129	0.00197538	0.000765897	-0.00917914	0.0468826	0.111422	0.155265	0.201149	0.170983	0.153555	0.130177	0.118232	0.0655225	0.00742122	-0.0541318	-0.0426362	-0.0359697	-0.0267005
	-0.0278173	-0.0381202	-0.00122584	-0.00962145	0.00824155	0.00137991	0.203938	0.207643	0.132261	0.0241861	-0.0633891	-0.178327	-0.230952	-0.21196	-0.259546	-0.325581	-0.388541	-0.399604	-0.429354	-0.451736	-0.379326
	-0.0184251	-0.0205956	0.00911871	0.000341934	-0.0109867	0.0106447	0.0458994	0.0558909	0.0996948	0.147621	0.145029	0.136958	0.100657	0.0228773	-0.000546945	-0.00112017	-0.004141	-0.0167479	-0.0203713	-0.0868799	-0.0976995
	0.0172617	0.0156405	0.00372181	0.0117367	-0.0080058	-0.00373093	-0.0372075	0.112825	0.122582	0.154688	0.15551	0.203847	0.197022	0.191244	0.163418	0.142822	0.20727	0.196394	0.197394	0.158506	0.143827
	0.0019247	0.0209602	0.012435	-0.00637609	0.0385956	-0.0322195	0.0435021	0.147209	0.165883	0.124468	0.0553816	0.0102466	0.00872819	0.00452976	-0.0166542	-0.0241603	-0.0468062	-0.0828862	-0.135689	-0.125151	-0.131396
	-0.0403868	-0.0293009	-0.0322365	-0.00492546	-0.00577986	0.0107053	0.0262314	0.0963695	0.145203	0.127508	0.0980519	0.0709156	0.0553085	0.0644913	0.0565395	0.0335499	-0.0108781	-0.0328433	-0.0116854	0.00137015	0.0215411
	-0.00376947	0.00473837	0.0101346	-0.00664576	-0.00546813	0.0121139	0.0234878	0.085007	0.112462	0.129695	0.139523	0.118222	0.151605	0.199045	0.148668	0.197694	0.208157	0.205155	0.194617	0.1981	0.185182
	0.234263	0.199691	0.140298	0.0581027	-0.0120036	-0.0460991	-0.471735	-0.163582	-0.0442983	0.396346	0.830859	0.966501	1.0854	0.963298	0.59701	1.05936	1.38418	1.59936	1.74835	1.89875	1.80466
	-0.000858505	-0.0107411	0.00725308	0.00376173	-0.000680626	-0.00308111	0.0323618	0.138435	0.124308	0.114154	0.0951739	0.0639433	0.0535853	0.0498592	0.0867288	0.0825538	0.0925261	0.0820454	0.0520648	0.0515607	0.0404307
	0.00954208	0.000990761	-0.00803566	-0.00313443	-0.00602727	0.0091617	0.0111316	0.039927	0.0933954	0.156749	0.19077	0.171949	0.193943	0.188527	0.208108	0.23631	0.251709	0.237324	0.196697	0.160997	0.117447
	-0.140643	-0.0919111	-0.0931239	-0.0493267	0.00700338	0.0423233	0.0265063	0.0825642	0.103092	0.112889	0.132697	0.172353	0.140507	0.0910212	0.081952	0.127241	0.0454934	0.00110617	-0.134415	-0.12279	-0.143959
	0.0163317	0.0186895	0.00122524	0.0037571	0.00884881	-0.0126059	-0.0641126	0.0449529	0.1456	0.202026	0.183992	0.149319	0.133583	0.0882924	0.045606	0.00335804	-0.0506806	-0.0239491	-0.021652	0.0341454	0.0316695
	0.040383	0.0315611	0.0275621	0.0178032	-0.0111061	-0.00669705	-0.138439	0.0193946	0.171795	0.206196	0.244889	0.241413	0.232837	0.165525	0.281602	0.405967	0.352246	0.307257	0.207791	0.120556	0.095308
	0.0624845	0.0391685	0.0331576	0.0108469	0.000383135	-0.01123	0.0335635	0.0291388	0.0729297	0.155954	0.216483	0.336314	0.387517	0.48643	0.765621	0.758198	0.805742	0.768282	0.737711	0.712395	0.672679
	-0.0485609	-0.0745567	-0.0493915	-0.00574003	0.0144639	-0.0087239	0.0461544	0.107795	0.128284	0.106017	0.117293	0.100593	0.0737927	0.077012	0.0469596	0.015929	0.00300785	0.0254083	-0.0134384	-0.0276322	-0.0406324
	-0.0166018	-0.0258123	-0.0257324	-0.0164731	-0.00709645	0.0235695	0.0831748	0.1365	0.143153	0.0909023	0.0194372	-0.0317384	-0.0451851	-0.0516204	-0.10483	-0.172193	-0.21508	-0.22932	-0.23732	-0.248138	-0.179097
	0.000770629	-0.00379881	-0.00883181	-0.00290717	0.00714594	-0.00423876	-0.0290273	0.0131704	0.0951238	0.173968	0.24769	0.2269	0.223209	0.178263	0.18116	0.126565	0.0276394	-0.000889802	0.00131232	0.00896351	0.0218102
	-0.00587273	-0.019185	0.0471443	0.00885687	-0.0160309	0.007174	0.0661963	0.097574	0.0759623	0.115962	0.132455	0.0834516	0.0862293	0.126331	0.0672894	0.050847	0.0591724	0.0343755	-0.0141352	-0.0105322	-0.0489921
	-0.0604424	-0.050516	-0.0440507	-0.00677913	-0.00958495	0.0163641	-0.0184522	0.0458836	0.130851	0.155852	0.163968	0.157324	0.16178	0.125503	0.122298	0.0856656	-0.00563832	-0.0202478	-0.0159129	-0.00707911	0.000416703
	0.0437634	0.0348123	0.0372335	0.00897019	0.00320935	-0.0121795	0.031874	0.124797	0.10934	0.114279	0.125972	0.167751	0.141314	0.161963	0.132807	0.130977	0.136445	0.0883371	0.0537824	0.0130591	-0.0167567
	0.0131211	0.00985983	0.0023774	0.00458563	0.00232699	-0.00691259	-0.033426	0.039953	0.111849	0.172253	0.209453	0.188922	0.192407	0.177589	0.169502	0.092393	0.0112013	-0.000669591	-0.00151439	0.01836	-0.000948386
	-0.0303638	-0.00183187	-0.0102499	-0.0147535	-0.000566046	0.0153196	-0.0762049	0.00534127	0.0912611	0.208493	0.24888	0.199653	0.208862	0.116283	0.131138	0.0197144	-0.132637	-0.182644	-0.191005	-0.183205	-0.199098
	-0.0785124	-0.0568314	-0.0444031	-0.00130678	0.011115	-0.00980827	0.0555019	0.124387	0.145164	0.108221	0.0694	0.0265389	0.0282395	-0.00625931	-0.0502548	-0.0592426	-0.0636735	-0.0792398	-0.0606633	-0.0952936	-0.126643
	0.0153072	-0.0183445	-0.0257643	-0.0227196	0.0320006	-0.00928095	-0.362456	-0.14015	0.0430078	0.299209	0.661427	0.827964	1.31482	0.837723	0.357718	0.664533	0.966787	1.00381	1.08893	0.945543	0.775914
	0.0695182	0.0491943	0.0408931	0.0251638	-0.0234132	-0.00175071	0.173139	0.204023	0.162886	0.046113	-0.0930131	-0.208644	-0.24839	-0.263192	-0.323713	-0.385032	-0.418402	-0.432735	-0.471527	-0.475484	-0.423199
	0.00964358	0.0196096	0.0100377	-0.00255655	0.0033215	-0.000764947	-0.0212686	0.0216645	0.114383	0.171768	0.205479	0.208767	0.242495	0.192584	0.191967	0.12118	0.0338475	-0.0232085	-0.0180507	-0.0142548	-0.00994962
	0.0346052	0.0107692	0.0296686	0.0042519	-0.00152219	-0.00272972	-0.0145431	0.0543032	0.139213	0.155361	0.159474	0.157382	0.138913	0.13446	0.114214	0.0809743	0.0235666	-0.00210459	0.0154987	-0.0110268	-0.00778118
	0.0526852	0.00680707	0.00931927	0.0105531	0.00586294	-0.016416	-0.0109095	0.111871	0.127641	0.121471	0.156951	0.108113	0.0771496	0.0890738	0.0569147	0.024183	0.0362658	0.0299823	0.00493734	0.0126529	0.00142489
	0.00813428	0.00291339	0.00618685	0.00521017	-0.00809504	0.00288488	0.0180986	0.110824	0.155154	0.113365	0.09009	0.0643625	0.061294	0.0653097	0.0534569	0.0544083	0.0586804	0.0567163	0.05636	0.0492654	0.0513135
	0.012905	-0.00935211	-0.00908795	0.00100281	0.00653031	-0.00753312	-0.0410737	0.0470857	0.108231	0.188685	0.194837	0.208385	0.202371	0.184645	0.148708	0.0786222	0.0359774	0.000865021	-0.00935613	-0.0157804	-0.00657316
	-0.00898577	-0.0100217	-0.00381253	-0.00850823	0.00201269	0.00649554	0.0948496	0.153715	0.102518	0.0800881	0.0520237	0.00615784	-0.0090317	-0.0226414	-0.0404098	-0.0402762	-0.0546775	-0.0572584	-0.0820367	-0.0930676	-0.0888135
	-0.0358657	-0.0145633	-0.0108287	0.000228799	0.00669752	-0.00692634	0.0717117	0.139068	0.167312	0.107679	0.0103092	-0.066643	-0.0734095	-0.0678898	-0.106114	-0.124739	-0.16758	-0.19513	-0.169459	-0.174731	-0.167007
	-0.00269966	-0.000634461	-0.0107947	-0.00911016	-0.00299774	0.0121079	0.104784	0.156714	0.128256	0.0740464	0.0128119	-0.046154	-0.0428005	-0.0441755	-0.0709281	-0.123053	-0.153748	-0.157996	-0.193007	-0.20057	-0.147011
	-0.00468677	-0.0190945	-0.00680752	0.0264907	-0.000766572	-0.0257242	0.106468	0.114649	0.191354	0.100832	0.000948358	-0.0762845	-0.0749778	-0.0692132	-0.0832385	-0.146378	-0.171527	-0.156475	-0.160641	-0.0984984	-0.0920755
	0.0147405	0.0420673	-0.00433663	0.0116809	-0.00967463	-0.00200626	0.0506806	0.119251	0.137822	0.125291	0.0556638	0.017994	0.0169683	-0.00320978	-0.0233386	0.0174955	-0.0594254	-0.0700245	-0.0161485	-0.0182138	-0.0347956
	0.0194266	0.0127763	-0.00548344	-0.00144953	0.00402307	-0.00257354	-0.0305488	0.106742	0.125469	0.13802	0.149343	0.194663	0.244641	0.315128	0.431696	0.476175	0.492472	0.452189	0.346879	0.317222	0.307135
	0.0369969	-0.0430869	0.0278545	0.0122141	-0.0338215	0.0216073	0.0499374	0.0645955	0.0903792	0.111334	0.148461	0.146854	0.134116	0.156974	0.0912022	0.071609	0.0540309	0.035335	-0.00551818	-0.0589116	-0.0655436
	0.00525524	0.056741	-0.0139369	0.0160606	-0.0211336	0.00507294	0.0384958	0.10595	0.116281	0.0842073	0.136042	0.168353	0.158322	0.167013	0.180357	0.256715	0.259522	0.185936	0.146312	0.11883	0.117228
	-0.0154201	-0.00932974	-0.0138599	0.0198135	-0.00813133	-0.0116822	0.0796894	0.118618	0.159457	0.0973899	0.0420037	-0.0107279	-0.00877952	-0.0143977	-0.00918587	8.44979e-05	-0.0665961	-0.103451	-0.0927638	-0.0896439	-0.0732878
	0.00266957	0.00256332	0.01689	0.0135476	0.00428597	-0.0178336	0.0840761	0.114465	0.12719	0.0977951	0.0797535	0.0384563	-0.0568567	-0.0337088	-0.0128879	-0.0372007	-0.0814851	-0.10101	-0.136865	-0.0995973	-0.135798
	-0.0122074	-0.0196497	-0.00304631	-0.000939466	-0.00158041	0.00251988	0.0684852	0.11682	0.111415	0.0754335	0.110611	0.147002	0.159988	0.195274	0.0805275	0.0118434	0.0118415	-0.00117012	-0.0050097	0.0284717	0.038575
	-0.00165254	0.00703245	0.000777328	-0.00431929	0.0124017	-0.00808244	0.0128759	0.0533913	0.126211	0.140628	0.15926	0.203277	0.257535	0.285847	0.285333	0.229158	0.180912	0.135056	0.118381	0.124416	0.114247
	0.0336253	0.00167727	0.00753423	0.00585226	0.00957309	-0.0154253	-0.0410499	0.0653678	0.131534	0.155162	0.188362	0.219528	0.252379	0.246563	0.211965	0.194976	0.269896	0.269826	0.258996	0.24429	0.20307
	0.0603953	0.0159835	0.0512007	-0.00129425	-0.017101	0.0183953	0.119425	0.17336	0.1584	0.0403027	-0.0260114	-0.112449	-0.13783	-0.146496	-0.0571751	-0.0738558	-0.134718	-0.200184	-0.0461658	0.102003	0.104189
	-0.000932961	0.022435	0.0190521	0.00840085	0.00513771	-0.0135386	0.0209113	0.0627753	0.121981	0.141363	0.149297	0.139749	0.0913834	0.0772316	0.0632903	0.0228077	-0.0325606	-0.0604781	-0.0501802	-0.0156432	-0.0203316
	-0.0838212	-0.0551879	-0.0184073	-0.0277688	0.00378712	0.0239817	0.104254	0.152929	0.141581	0.0646412	-0.00575337	-0.075277	-0.106319	-0.0303008	0.0658821	0.0345094	-0.0543315	-0.0812427	-0.174116	-0.180369	-0.172564
	-0.0664942	-0.0343388	-0.0396278	-0.026476	-0.00985021	0.0363262	0.0548646	0.118648	0.0946551	0.0994372	0.077669	0.0810746	0.0955413	0.0551951	0.0624247	0.0571981	0.0633717	0.0629666	0.0480974	-0.00401384	-0.0558188
	-0.0038272	-0.0224563	-0.00671656	0.000208773	-0.00382952	0.00362073	0.0121437	0.091946	0.103637	0.139818	0.128818	0.163651	0.180899	0.15944	0.145598	0.113417	0.0940468	0.0736151	0.0928258	0.117126	0.0986444
	-0.0075796	-0.000743117	0.00306854	-0.00463798	9.83208e-05	0.00453965	0.0650367	0.125355	0.0882619	0.100823	0.0953538	0.0514898	0.0162987	0.0140227	0.0101501	-0.0106769	-0.0755474	-0.0586211	-0.0461939	-0.0575923	-0.0237048
	-0.0102765	-0.00709987	0.00753557	-0.000424826	-0.00368242	0.00410724	0.0982629	0.130092	0.121983	0.0975546	0.0271307	-0.011805	-0.0297818	-0.0291237	-0.0486054	-0.0810009	-0.126118	-0.125724	-0.170747	-0.15813	-0.128651
	0.0850478	0.0700615	0.0365724	0.0234267	-0.013923	-0.00950371	-0.132419	-0.0141463	0.0366218	0.155082	0.443113	0.57097	0.779549	0.620356	0.348484	0.668855	0.823931	0.898639	0.937949	0.856719	0.699
	-0.05576	-0.0482024	-0.0480377	-0.0301619	0.00856875	0.0215931	0.130001	0.176693	0.131826	0.0477425	-0.0293505	-0.0842942	-0.0843316	-0.0740932	-0.0396936	-0.0766074	-0.128235	-0.142714	-0.158023	-0.212185	-0.171432
	-0.0215759	-0.0136018	-0.0274165	-0.00657298	0.0110604	-0.00448746	0.122253	0.158614	0.126588	0.0641122	0.0114197	-0.0607489	-0.0585404	-0.0651264	-0.0756346	-0.154431	-0.155926	-0.179238	-0.219379	-0.226942	-0.194006
	0.0279765	0.0280759	0.0103847	0.00680346	-0.0110552	0.00425169	0.116299	0.150429	0.125445	0.0735861	0.00778757	-0.0553039	-0.0756123	-0.0773633	-0.105014	-0.150916	-0.185654	-0.201606	-0.214595	-0.215649	-0.173369
	-0.00880432	-0.00696576	-0.00708371	-0.00957025	0.00483471	0.00473555	0.0931998	0.126889	0.105874	0.0946197	0.0524508	-0.0144109	-0.0389118	-0.028976	-0.085102	-0.120065	-0.15162	-0.167447	-0.188483	-0.187014	-0.142504
	0.00383737	0.000306895	0.00457943	0.000584369	-0.00417294	0.00358857	0.0609238	0.13604	0.118522	0.0820658	0.0765244	0.0558899	0.0473058	0.0225601	0.0199171	-0.0155485	0.0103371	-0.00974336	-0.0161715	-0.0328041	-0.00651823
	0.025232	7.21798e-05	0.0167673	0.00520156	0.00426744	-0.009469	-0.0243673	0.0385185	0.0966904	0.164917	0.211091	0.257677	0.23056	0.244843	0.309772	0.298217	0.218419	0.183871	0.125409	0.10058	0.0863052
	0.0248325	0.0337678	0.0132156	0.00218628	-0.0218994	0.0197131	0.0459326	0.0212658	0.0593309	0.158853	0.170907	0.196313	0.295228	0.236728	0.184293	0.274623	0.372093	0.339384	0.429705	0.381005	0.318983
	-0.0193985	-0.00103432	-0.0272964	0.0265741	-0.00117192	-0.0254022	0.0760493	0.150936	0.175836	0.100932	-0.00267012	-0.0455254	-0.0548906	-0.0575005	-0.0555272	-0.0815365	-0.124247	-0.164008	-0.121666	-0.0803353	-0.0751319
	0.00377305	0.006111	-0.0049768	-0.00100773	0.0131692	-0.0121615	-0.0243309	0.020337	0.0894428	0.169463	0.232388	0.222246	0.248134	0.213465	0.238075	0.179282	0.0880147	0.060946	0.0678722	0.0524873	0.0513122
	0.0114031	0.00624925	0.0148579	0.0134189	-0.0112875	-0.00213148	0.0323407	0.0969234	0.10073	0.113851	0.133071	0.100858	0.12145	0.110364	0.0401697	0.0465842	0.0346132	0.0255261	0.0302541	0.0253296	0.0581466
	-0.00868245	0.000106225	0.00304383	0.00293159	-0.000167809	-0.00276378	-0.0193565	0.0299077	0.118711	0.161611	0.186556	0.202891	0.208228	0.193395	0.192231	0.131023	0.0444347	0.0151322	0.0100803	0.00321543	0.0196616
	-0.0652387	-0.0469631	-0.0448052	-0.00978343	-0.00363716	0.0134206	0.246415	0.16451	0.156625	0.0350498	-0.142906	-0.239047	-0.312179	-0.323922	-0.259665	-0.361398	-0.45916	-0.472435	-0.513506	-0.535497	-0.485423
	0.00971177	0.0276504	-0.0177081	-0.00926237	0.0101467	-0.00088437	0.0652755	0.143448	0.118134	0.0900174	0.05542	-0.00659728	-0.019539	-0.0185062	-0.0802829	-0.124794	-0.156904	-0.172616	-0.200848	-0.195575	-0.153337
	-0.00807692	-0.00927494	0.00975621	-0.00374949	-0.00504295	0.00879243	0.0724698	0.151692	0.119443	0.0839659	0.0343996	-0.0114755	-0.0230453	-0.0418003	-0.0270457	-0.0775262	-0.0943577	-0.0827528	-0.120606	-0.113434	-0.0853496
	0.0550948	0.0056942	0.00906489	0.0189109	-0.0110152	-0.00789566	0.0218822	0.0677765	0.120622	0.143418	0.124421	0.168473	0.139222	0.161111	0.109729	0.090445	0.0923346	0.109379	0.156417	0.162344	0.187015
	0.0221392	0.00289701	0.0186522	-0.00863744	0.0154246	-0.00678716	-0.025585	0.108591	0.120838	0.140624	0.130659	0.122446	0.0751087	0.0385216	0.04288	0.0246817	0.0570708	0.0514418	0.0249659	0.0155477	0.0147222
	-0.00584037	-0.000958792	-0.0158445	-0.00101809	-0.00928423	0.0103023	0.0550973	0.129248	0.148696	0.0829391	0.0411121	-0.0642943	-0.0566151	-0.0605649	-0.114129	-0.110474	-0.167102	-0.215747	-0.180154	-0.152554	-0.137213
	0.00551679	0.00112673	0.0129666	-0.0124878	0.0127509	-0.000263101	0.0315192	0.0730943	0.0954605	0.134267	0.131689	0.120199	0.108537	0.0903733	0.0852842	0.0782803	0.0660624	0.0250355	0.0270498	0.0180477	0.0194405
	0.0143467	0.00518963	0.00314512	0.00360827	-0.0052797	0.00167143	0.00351884	0.0864659	0.114714	0.124772	0.134279	0.118269	0.104533	0.107723	0.111692	0.112475	0.128062	0.124567	0.149154	0.156976	0.175002
	-0.0191592	0.000213341	-0.0164396	-0.000908459	0.000284205	0.000624243	-0.0213133	0.0949365	0.104036	0.164228	0.121042	0.0831765	0.0663759	0.0151721	-0.00867505	-0.0454276	-0.0578824	-0.108358	-0.0771289	-0.0646607	-0.0813229
	-0.0210229	-0.00478949	-0.0321956	-0.0162282	0.0204718	-0.00424366	0.137443	0.150756	0.110094	0.0725508	-0.00331664	-0.0599336	-0.0987084	-0.0616494	-0.14882	-0.221573	-0.266617	-0.295152	-0.315288	-0.3139	-0.289872
	-0.0275222	-0.0125498	-0.015229	-0.00397444	-0.00102268	0.00499713	-0.00252272	0.0776177	0.133844	0.121686	0.126991	0.0666742	0.0297849	0.0114987	-0.0179537	-0.0217966	-0.0222181	-0.0362868	-0.0402808	-0.0432082	-0.031422
	-0.00574447	-0.0129719	-0.020775	-0.00393201	-0.00313485	0.00706685	0.0106307	0.0386106	0.0890516	0.138544	0.178374	0.181421	0.148089	0.154367	0.131812	0.104469	0.0425979	0.0160412	0.00872059	0.0115252	0.0110771
	-0.00709072	-0.00505975	0.0348968	-0.0140409	0.00369341	0.0103474	-0.0813612	0.0379533	0.133523	0.191052	0.170198	0.209617	0.134867	0.17342	0.0886051	-0.0158444	-0.150042	-0.212483	-0.251048	-0.23089	-0.18549
	-0.00307766	-0.00851353	0.0101344	0.00921991	-0.00717732	-0.00204258	0.0214965	0.0390352	0.0968749	0.150162	0.155609	0.157908	0.0993282	0.0717066	0.0524644	0.0151986	-0.0387188	-0.0580506	-0.0266967	-0.0260098	-0.0256617
	0.0589835	0.0539208	0.0322073	0.0196917	0.00205546	-0.0217471	-0.024989	0.1028	0.139334	0.129983	0.133654	0.128934	0.117203	0.112059	0.06367	0.0541759	0.107204	0.0851904	0.00815354	0.016363	0.00637829
	-0.0527454	-0.0128679	-0.015757	-0.0272259	0.00131886	0.0259071	0.0168224	0.10476	0.109791	0.108454	0.0930587	0.0625218	0.00803168	0.0447918	0.00845757	0.0347397	-0.0215084	-0.0612757	-0.0707747	-0.0774671	-0.0783541
	-0.0124876	-0.0204665	-0.00374502	-0.0127756	0.00577553	0.007	0.123382	0.158931	0.118532	0.0501973	0.000116654	-0.0841701	-0.0869912	-0.0756501	-0.106129	-0.164992	-0.187758	-0.224922	-0.265904	-0.268241	-0.219976
	-0.0494769	-0.0460876	-0.0369745	-0.0194256	0.0131322	0.0062934	0.0696776	0.177576	0.0985739	0.0715548	0.0343476	0.00621645	-0.00868819	-0.0361018	-0.0494403	-0.0450273	-0.0702098	-0.0824456	-0.126426	-0.131146	-0.136202
	-0.00506799	-0.00332917	-0.00219384	-0.00401703	0.00144157	0.00257544	0.0087036	0.0268496	0.0803248	0.174525	0.164926	0.188729	0.155877	0.155189	0.142082	0.0952823	0.0345462	-0.0184856	-0.00980716	-0.0197937	-0.017724
	0.0305814	0.0312865	0.00822759	-0.00648306	0.0156784	-0.00919534	-0.0513202	0.0449478	0.111103	0.182323	0.177674	0.22113	0.206189	0.162151	0.171487	0.107149	-0.0253918	-0.0680602	-0.0514142	-0.0190623	-0.0352935
	-0.00431952	0.00269144	-0.00294045	0.00365696	0.00169204	-0.00534901	0.0488861	0.126161	0.102222	0.103221	0.0790681	0.0291651	0.0251195	0.00611716	-0.0195344	-0.00818846	-0.0513618	-0.0227999	-0.0240188	-0.0301715	-0.00478086
	-0.0433883	-0.0377284	-0.0188117	-0.0105205	0.00530343	0.00521706	0.0448378	0.10735	0.107708	0.0968113	0.0917376	0.0489266	0.0415528	0.0232892	-0.00263627	0.00448371	-0.0135523	-0.0255065	-0.097021	-0.114758	-0.120499
	-0.0111983	0.00229689	-0.0125345	0.0178395	-0.0109792	-0.00686028	0.048353	0.10115	0.124863	0.105506	0.0788226	-0.0177615	-0.0229397	-0.000551181	-0.042194	-0.0737203	-0.0676362	-0.0989891	-0.126439	-0.12075	-0.135844
	0.00322851	0.016829	0.011692	-0.00377808	0.0137813	-0.0100033	0.0309113	0.0992289	0.132086	0.103769	0.0957658	0.0682061	0.0384591	0.0373604	0.0203382	0.0130072	0.0351126	0.0398822	0.0341811	0.0560504	0.043047
	0.0177548	0.00172678	0.0152111	0.0186066	-0.0161905	-0.00241613	-0.0429783	0.0472472	0.106858	0.168212	0.174292	0.239784	0.316171	0.224478	0.0772101	0.177219	0.270535	0.278498	0.319444	0.288835	0.233674
	0.00879569	0.0199618	-0.00714999	-0.00234663	-6.39173e-05	0.00241055	0.0272755	0.105728	0.115756	0.113467	0.0861933	0.178173	0.205102	0.221357	0.202891	0.184403	0.16994	0.131849	0.104443	0.0758745	0.0922438
	0.0129643	0.00743344	0.010002	0.00634944	0.00579189	-0.0121413	-0.00622809	0.0501129	0.105839	0.136019	0.176998	0.222695	0.191261	0.164209	0.172527	0.133999	0.0443666	0.0540613	0.0210467	0.0246135	0.0443284
	-0.121224	-0.0971017	-0.0725351	-0.0617556	0.0170214	0.0447342	0.14714	0.144311	0.0790536	0.0136651	0.0208684	-0.0176801	-0.00717241	0.0150135	-0.0918879	-0.173784	-0.161896	-0.145319	-0.147505	-0.104361	-0.106706
	0.0511875	0.0215087	0.00181078	0.00657818	-0.000952242	-0.00562593	-0.0700494	-0.0120412	0.0706859	0.149529	0.317237	0.3889	0.568783	0.449051	0.257014	0.458029	0.580556	0.649891	0.653153	0.575199	0.45172
	-0.00418544	-0.00756998	-0.000722839	0.00255554	0.00262779	-0.00518332	0.0796633	0.12394	0.12737	0.0710895	0.0525123	-0.0105378	-0.0150978	-0.015936	-0.037023	-0.056895	-0.0847838	-0.107085	-0.107289	-0.122817	-0.0966636
	-0.0403209	-0.0217209	0.00688051	-0.00630692	-0.0146518	0.0209587	0.381279	0.225531	0.176782	-0.0541945	-0.302043	-0.423475	-0.507486	-0.449754	-0.378861	-0.494392	-0.545614	-0.580032	-0.58005	-0.55641	-0.510938
	0.0240012	-0.0107955	-0.0246865	-0.011259	-0.00126888	0.0125278	0.068635	0.133062	0.143274	0.0638555	0.0267473	-0.0600366	-0.0712991	-0.0976633	-0.0749824	-0.109743	-0.154442	-0.197646	-0.171775	-0.176584	-0.125507
	-0.0343322	0.00491046	0.00568243	-0.00171996	-0.00521979	0.00693975	0.0604814	0.130288	0.191298	0.0725471	-0.0135618	-0.103186	-0.130761	-0.125975	-0.129497	-0.176512	-0.212809	-0.259161	-0.231932	-0.212257	-0.161831
	0.0429657	0.0494535	0.0061037	0.00334444	0.00631083	-0.00965527	0.165593	0.184366	0.112083	0.0489543	-0.0543675	-0.187054	-0.23288	-0.214106	-0.311203	-0.371383	-0.408081	-0.431236	-0.465556	-0.486101	-0.449319
	0.0114284	0.0163928	-0.00635782	-0.0142119	0.00981466	0.0043972	0.0391439	0.0993043	0.108864	0.0965176	0.098284	0.0839853	0.093383	0.0879943	0.0671583	-0.00459884	-0.00784606	-0.00349181	0.015936	0.0291951	0.0958762
	0.00617846	0.00708939	0.0152842	0.00552138	-0.0107254	0.00520398	-0.0380071	0.0348411	0.0951643	0.158476	0.190481	0.158147	0.132446	0.110586	0.12554	0.0467787	-0.0573914	-0.0766243	-0.0836075	-0.0800688	-0.0297963
	0.00705087	0.010611	0.0209225	0.00410377	0.0012346	-0.00533836	-0.023758	0.0278935	0.109524	0.149162	0.188044	0.16458	0.15077	0.141203	0.129085	0.0718641	-0.0084874	-0.03323	-0.0262481	-0.0185114	-0.0350815
	-0.0056862	-0.00790436	0.00900233	0.00464012	0.00808268	-0.0127228	-0.0265063	0.0308117	0.104179	0.157003	0.192609	0.180317	0.18819	0.14082	0.146059	0.0861884	0.0140625	-0.0144929	-0.016247	-0.00915643	0.00124149
	0.0526647	0.0440629	0.0179247	0.00706062	0.00322451	-0.0102851	-0.0102565	0.0146066	0.0778418	0.155208	0.217628	0.326558	0.370745	0.410557	0.436484	0.429176	0.440355	0.447904	0.456277	0.445166	0.442734
	0.00154114	0.00500977	-0.008889	-0.00715848	-0.00298508	0.0101436	-0.0528207	0.00768567	0.0866205	0.18108	0.211918	0.210081	0.183853	0.16546	0.149963	0.133819	0.0180981	-0.052893	-0.0574286	-0.0365537	-0.0376947
	0.0312319	0.0163545	0.0149028	0.0089364	-0.0137	0.00476364	0.0391313	0.0617871	0.153238	0.128347	0.057355	0.0352541	0.0144258	0.0578755	0.119025	0.107556	0.0568518	-0.00284888	0.0432367	0.0410617	0.0528538
	-0.00605451	0.013327	-0.0142794	-0.00676656	0.0154151	-0.00864855	-0.0752087	-0.0262317	0.0608138	0.197872	0.295423	0.297816	0.305157	0.258806	0.234419	0.253517	0.228195	0.224499	0.187288	0.165561	0.161557
	0.0268521	0.0210877	0.0339747	0.00703039	0.00305144	-0.0100818	0.0266998	0.0455005	0.123359	0.116122	0.141948	0.192875	0.174228	0.139199	0.095411	0.0911287	0.0958734	0.0873816	0.134558	0.151585	0.15375
	0.0206804	-0.00250423	0.00463737	0.0193492	-0.0055551	-0.0137941	-0.0170119	0.00505445	0.069676	0.153248	0.245373	0.233688	0.203484	0.170079	0.178008	0.133518	0.040975	-0.0211404	-0.0259873	-0.0157038	0.00240466
	-0.0866776	-0.0752703	-0.0594304	-0.027842	-0.00259739	0.0304394	0.198004	0.191783	0.120973	-0.00686297	-0.0919841	-0.233195	-0.229409	-0.2454	-0.273475	-0.370828	-0.413796	-0.453573	-0.50415	-0.501316	-0.444769
	-0.00773437	-0.00608327	-0.0146736	-0.0100249	-0.001044	0.0110689	-0.0119744	0.0215507	0.0715263	0.146145	0.203493	0.20946	0.172253	0.168208	0.192328	0.154771	0.0605797	0.0340478	0.0200699	-0.00471461	0.0182228
	0.015778	0.0132656	0.0129314	0.000997507	0.0045549	-0.00555241	0.0307251	0.049349	0.0710746	0.136826	0.159339	0.211287	0.289779	0.395572	0.468327	0.446373	0.475258	0.481361	0.365167	0.367032	0.333222
	0.0281747	0.0487004	0.0148346	-0.0189825	0.00328922	0.0156933	0.115994	0.131674	0.142361	0.0481858	-0.0125645	-0.149086	-0.205262	-0.162306	-0.27905	-0.319501	-0.374331	-0.439289	-0.462991	-0.475326	-0.396447
	-0.00150921	0.00653402	-0.00693514	-0.0131459	0.00728444	0.00586146	-0.0356878	0.0746114	0.100084	0.136583	0.159843	0.172276	0.186711	0.166072	0.153531	0.150538	0.14698	0.117189	0.0245558	0.00861362	0.00968855
	0.0181324	0.0165438	-0.0072315	0.00283274	-0.0102884	0.00745567	-0.0335962	0.10816	0.107963	0.126315	0.124865	0.14788	0.137361	0.125364	0.0752324	0.0561306	0.134485	0.11744	0.134141	0.0991981	0.106912
	0.032645	0.035029	-0.00743765	-0.0063985	-0.00476004	0.0111585	0.127988	0.151127	0.126458	0.0581292	-0.0337713	-0.115705	-0.161299	-0.131403	-0.19579	-0.253788	-0.282197	-0.296966	-0.28041	-0.28251	-0.207649
	-0.0640609	-0.0457138	-0.0269532	-0.0663044	0.0132458	0.0530585	0.0637406	0.094469	0.121717	0.0242213	0.0834159	-0.0102818	-0.0341731	-0.0526315	-0.1797	-0.208638	-0.279785	-0.319784	-0.421667	-0.378889	-0.481258
	0.0046459	-0.00131693	0.00205593	-0.00293748	0.00593081	-0.00299332	0.0502154	0.126222	0.115948	0.0779942	0.0729906	0.0170979	0.00632446	0.00049539	0.00153352	-0.023003	-0.057283	-0.0726835	-0.085001	-0.10359	-0.0991692
	-0.003008	-0.00862648	-0.000318231	0.0359438	-0.0265871	-0.00935665	0.0429357	0.128444	0.0957737	0.10951	0.0727245	0.0580758	0.0391603	0.00571043	0.0194745	0.0279931	0.0293349	0.0246005	-0.0415608	-0.0443429	-0.0765882
	-0.0184903	-0.0196614	-0.0277363	-0.00947811	0.00225075	0.00722737	-0.0459789	0.055597	0.116596	0.152606	0.152412	0.133916	0.13005	0.119946	0.0900416	0.0423578	-0.0295121	-0.0483845	-0.0397478	-0.0324125	-0.0277697
	-0.175776	-0.124863	-0.0820779	-0.0512125	0.030459	0.0207535	-0.103	0.0444917	0.0245586	0.18087	0.269756	0.43838	0.47172	0.317357	0.0998989	0.253111	0.400952	0.392556	0.474034	0.380789	0.241844
	-0.109786	-0.0813282	-0.0767237	-0.0396775	0.0214674	0.0182101	0.0141966	0.0540311	0.110342	0.116809	0.123739	0.142524	0.143442	0.115621	0.181087	0.262196	0.245012	0.182647	0.118377	0.0597288	-0.0162219
	-0.00763144	0.00679291	0.00155712	0.0052835	-0.00734827	0.00206477	0.0834793	0.131807	0.134333	0.0698262	0.0136932	-0.031851	-0.0496736	-0.0260653	-0.068911	-0.0793324	-0.0990014	-0.0772764	-0.118174	-0.0955168	-0.097397
	0.00265169	0.00903656	-0.0178643	-0.0173073	0.016601	0.000706283	0.00565183	0.0742811	0.0972086	0.12551	0.131504	0.131353	0.102822	0.107279	0.0869739	0.0780147	0.0906067	0.0673644	0.0367303	0.0199287	0.0119074
	-0.00249529	-0.0069022	0.00328947	-0.00392207	0.00675747	-0.0028354	0.0069729	0.090291	0.103671	0.113175	0.123523	0.116278	0.111378	0.105711	0.117659	0.0837963	0.0892392	0.0808425	0.0486575	0.04749	0.0427576
	0.0538254	0.0301957	0.00341781	-0.0055785	0.00347028	0.00210822	-0.0669641	0.0379182	0.0708995	0.168245	0.222466	0.291197	0.305788	0.292388	0.222498	0.205787	0.19901	0.141087	0.115583	0.0771414	0.128966
	-0.0158281	-0.0153325	-0.0155783	-0.000242966	-0.00419503	0.00443799	0.0782537	0.139206	0.103725	0.0850527	0.0236883	0.00354303	-0.0173542	-0.00332333	-0.041167	-0.0533284	-0.0868926	-0.127925	-0.136544	-0.120643	-0.107526
	-0.078648	-0.0631247	-0.0209866	-0.0562221	0.00976382	0.0464583	-0.0397367	0.115202	0.116016	0.115591	0.0804696	-0.00846652	-0.0468633	-0.103665	-0.147067	-0.175664	-0.18775	-0.226108	-0.236246	-0.280919	-0.265087
	0.0268925	0.00549786	0.0151191	-0.00615635	-0.000103286	0.00625964	0.0681685	0.16446	0.131343	0.0702428	-0.00661837	-0.051813	-0.0687196	-0.0207784	0.0652552	0.0329517	-0.0176743	-0.0363917	-0.0910085	-0.130986	-0.0898337
	-0.138281	0.0345354	-0.0349733	0.00149172	-0.00110084	-0.000390953	0.035073	-0.00560961	0.181457	0.0988838	0.124223	-0.0650763	0.0329127	0.0888705	-0.154347	-0.0257663	-0.133644	-0.273565	-0.544665	-0.571216	-0.621432
	0.000228274	-3.90512e-05	-0.0114023	-0.00483944	0.00415716	0.00068227	0.0327789	0.10693	0.106882	0.107065	0.0774588	0.0399488	0.0163029	0.00772676	0.0136955	-0.00119344	-0.0451101	-0.0286542	-0.0332307	-0.0269804	-0.0229126
	0.0338029	0.0135888	0.0155177	0.0186598	0.00884848	-0.0275082	-0.0376668	0.0286866	0.0823938	0.162497	0.222186	0.289437	0.376607	0.478958	0.522348	0.524796	0.554571	0.51206	0.537527	0.591682	0.587236
	0.0500527	0.0239622	0.0256047	0.000487672	-0.00321272	0.00272506	-0.00910403	0.0491618	0.0854782	0.127768	0.174513	0.245824	0.371681	0.295975	0.159831	0.324697	0.505678	0.691101	0.665814	0.684529	0.621258
	0.0289913	0.0178404	0.0190865	-0.00365401	0.00643355	-0.00277954	-0.030538	0.0980044	0.118214	0.115686	0.131678	0.150801	0.14473	0.146639	0.145474	0.147115	0.131074	0.102992	0.0211242	0.00759365	-0.00277789
	-0.0086917	0.00290412	0.00742029	-5.14076e-05	0.00654051	-0.00648909	-0.0106454	0.0240337	0.117747	0.149827	0.155683	0.168134	0.167012	0.158232	0.119511	0.0729176	0.0309394	0.0140876	0.00758609	0.0143545	-0.00279221
	-0.0912722	-0.0604823	-0.0616594	0.00543037	-0.0141817	0.00875132	-0.0557713	0.0278892	0.133282	0.174337	0.141384	0.086486	0.0408251	0.00332587	-0.0740075	-0.179039	-0.286395	-0.33326	-0.32757	-0.292674	-0.296804
	0.0438879	0.0230865	0.010688	0.0240701	-0.00170207	-0.022368	-0.00359535	0.038681	0.040033	0.122154	0.254865	0.431409	0.661349	0.666655	0.579885	0.725936	0.801062	0.821939	0.849627	0.778221	0.658911
	-0.00546544	-0.0137148	-0.0165991	-0.0215759	0.00384483	0.017731	0.0777965	0.125219	0.112333	0.0697518	0.0267229	-0.066913	-0.0719457	-0.0725667	-0.0852632	-0.135716	-0.191462	-0.1975	-0.249894	-0.234788	-0.197096
	0.0649712	0.0358988	0.0332742	0.0228481	0.00213304	-0.0249811	-0.0774401	-0.0255107	0.0553073	0.184936	0.317162	0.485598	0.636622	0.596192	0.51252	0.796472	0.826095	0.770801	0.796383	0.81331	0.70337
	-0.00855091	-0.0274954	0.0165127	-0.0138924	0.0204557	-0.00656325	0.0498364	0.132305	0.132626	0.0580152	0.0632514	-0.0912926	-0.128571	-0.177449	-0.318131	-0.348911	-0.381055	-0.481581	-0.549888	-0.653011	-0.634954
	-0.0240576	-0.0297921	-0.0150838	0.00475329	0.00184209	-0.00659538	-0.0309611	0.00156495	0.0973028	0.171055	0.196599	0.149664	0.121638	0.0623657	0.0407529	-0.0541294	-0.135571	-0.173414	-0.152101	-0.139084	-0.133478
	0.0128131	-0.00145467	0.00856536	0.000248879	0.0044777	-0.00472659	0.00589563	0.0299903	0.0898104	0.146607	0.160379	0.169444	0.158503	0.152356	0.143063	0.0970465	0.0587459	0.0195607	0.0130455	-0.00197865	0.0196287
	0.00140973	-0.0215847	-0.0136073	0.0123323	0.0140332	-0.0263655	-0.0312277	0.0482654	0.13221	0.12432	0.180233	0.212326	0.227785	0.214727	0.178773	0.172174	0.107375	0.0760475	0.108294	0.125266	0.126137
	0.0271337	0.0383788	-0.00476019	-0.00535688	0.0102176	-0.00486073	0.118749	0.135566	0.117969	0.0736657	-0.0137373	-0.0532762	-0.0436504	0.00826252	0.0283936	0.00859262	-0.0215067	-0.0243039	-0.0252685	0.000164839	0.127535
	0.0419802	0.0556391	0.0379056	0.0460194	-0.0343478	-0.0116716	0.015285	0.110733	0.149275	0.0935692	0.0698086	-0.0222195	-0.0726357	-0.107121	-0.20797	-0.224433	-0.324258	-0.404696	-0.165542	-0.0255604	0.197809
	0.00581278	-6.33656e-05	0.00125272	0.00115693	-0.00364625	0.00248932	-0.0432089	0.0444359	0.10894	0.142912	0.171426	0.138074	0.125935	0.101547	0.0180338	-0.0372925	-0.0616854	-0.112273	-0.132416	-0.122318	-0.0981393
	0.0177307	0.00556954	0.0164726	0.00229339	-0.00369169	0.00139829	0.0203617	0.0265678	0.0524802	0.148061	0.177156	0.154916	0.114131	0.117197	0.0931662	0.0849857	0.0866647	0.0763246	0.0872869	0.0488557	0.0566885
	-0.0533011	-0.0242612	-0.0332338	-0.0243551	-0.0113076	0.0356627	-0.0195669	0.0319018	0.0988859	0.117539	0.161582	0.16641	0.204997	0.120497	0.0862005	0.127708	0.171293	0.17581	0.141614	0.119141	0.101468
	-0.09064	-0.0404422	-0.0329884	-0.0157897	0.00427825	0.0115115	-0.0387269	0.0365593	0.0143781	0.143796	0.257907	0.418134	0.449045	0.47051	0.535415	0.642152	0.743388	0.746723	0.573437	0.453895	0.386716
	0.0406828	0.0265576	-0.00270529	-0.00439064	0.0155658	-0.0111751	0.0743847	0.12305	0.140259	0.0795076	0.0191462	-0.0187767	-0.0636917	-0.0469841	-0.0382289	-0.0206329	-0.0383414	-0.0515794	-0.0653018	-0.0674891	-0.0869221
	-0.0122917	-0.00464047	-0.0203024	-0.00325683	0.00728921	-0.00403238	0.0901758	0.139148	0.123628	0.0683236	0.00772953	-0.0353474	-0.0547616	-0.0350355	-0.0758941	-0.133653	-0.152603	-0.162838	-0.187514	-0.200414	-0.147245
	-0.0137583	-0.00932795	-0.0129059	-0.0263531	0.0110102	0.0153429	0.0179112	0.101456	0.110696	0.0786502	0.100057	0.041542	0.00811001	0.0255866	-0.0559789	-0.0503799	-0.0554332	-0.0809869	-0.106547	-0.0849265	-0.0727299
	0.00734916	-0.00845538	0.0146264	0.00262067	0.0135951	-0.0162157	0.0183846	0.0826377	0.12031	0.115844	0.102404	0.0175507	-0.00386864	-0.00972109	-0.0244034	-0.0289583	-0.0507205	-0.0741357	-0.109705	-0.105533	-0.109488
	-0.0134905	-0.00530756	-0.00598327	-0.00603835	0.00466079	0.00137756	0.010918	0.101998	0.0820802	0.10179	0.124561	0.0716287	0.0585765	0.0669628	0.0399493	0.056763	0.0402401	0.0264483	0.0164021	0.0134167	0.0121517
	-0.102238	-0.0941531	-0.0740336	-0.020993	0.0113122	0.00968085	-0.0236994	0.0421534	0.150049	0.169889	0.0744767	0.0226742	-0.00567552	-0.0257056	-0.0874921	-0.138914	-0.205375	-0.274571	-0.268771	-0.302309	-0.295066
	0.0121349	0.026102	0.00961748	0.00675216	0.00375196	-0.0105041	-0.0253313	0.0627328	0.0758071	0.130397	0.188414	0.216793	0.267422	0.244001	0.341237	0.339737	0.335861	0.338429	0.363769	0.336478	0.317687
	-0.0122887	-0.0117998	-0.0172635	-0.00712584	0.00485535	0.00227048	0.0316231	0.11383	0.113066	0.107823	0.0516621	0.00409993	-0.0226158	-0.0274838	-0.0559176	-0.103288	-0.122176	-0.144666	-0.164036	-0.176648	-0.130061
	-0.0223131	-0.0203104	-0.00923022	-0.00763925	0.000432371	0.00720688	0.0504719	0.0947186	0.116865	0.0932701	0.0574875	0.0191019	-0.000341533	-0.0127338	0.00854893	-0.0263975	-0.0638762	-0.0912659	-0.075405	-0.067254	-0.0509835
	-0.0249892	-0.00513634	-0.04795	0.0244978	-0.00892313	-0.0155746	-0.00751745	0.208234	0.118469	0.0992726	0.0171099	-0.160474	-0.184276	-0.215729	-0.154249	-0.0942953	-0.0331641	-0.0352114	-0.0631556	-0.0585114	-0.0556588
	0.0146787	0.000566167	-0.0203516	-0.0133961	-0.0016397	0.0150358	0.0950245	0.11892	0.110875	0.0693797	0.00965694	-0.0383766	-0.0399913	-0.0588777	-0.0702628	-0.101428	-0.140786	-0.164681	-0.165139	-0.164882	-0.127619
	0.0011627	-0.00150254	-0.0142445	-0.0040858	0.00846459	-0.00437879	-0.00507646	0.0332294	0.0805258	0.137009	0.176763	0.145403	0.13031	0.132742	0.124297	0.131244	0.0920105	0.0791139	0.0555894	0.0770756	0.0587901
	0.0407949	0.0337895	0.0300241	0.00868804	0.00335507	-0.0120431	-0.0259706	0.0368374	0.0753974	0.143844	0.199094	0.230384	0.246611	0.214891	0.206134	0.208235	0.214034	0.181309	0.147216	0.163185	0.176656
	0.00474307	-0.00674549	-0.0144432	0.00811956	0.00119231	-0.00931187	0.0868712	0.10135	0.103018	0.0709855	0.0633999	0.0387006	0.0479952	0.0696931	0.155908	0.20403	0.279172	0.313339	0.281304	0.223631	0.217706
	0.0551301	0.0351922	0.0164949	0.0129934	0.00990593	-0.0228993	-0.0714723	0.00571053	0.0840544	0.186702	0.233572	0.225208	0.162709	0.137868	0.100017	-0.00298903	-0.119158	-0.146101	-0.104754	-0.0237239	0.0826525
	-0.0176778	-0.00999132	-0.0176986	-0.00826858	-0.00583801	0.0141066	0.019243	0.0539843	0.0938042	0.128103	0.106268	0.0655505	0.0515023	0.0380287	0.0218968	0.0318282	0.0289066	0.0239543	0.0354075	0.0509966	0.0985823
	0.00909437	0.0100655	0.00546609	0.00772786	-0.00196624	-0.00576163	0.0113853	0.141833	0.100583	0.0954933	0.0718487	0.0761882	0.0560886	0.0537758	0.193732	0.185317	0.236478	0.193309	0.238637	0.231433	0.17508
	0.028092	0.024131	-0.00847068	-0.00206069	0.00998306	-0.00792238	0.0853663	0.117095	0.126385	0.0604622	0.0330864	0.000426977	0.0682235	0.0956505	0.242716	0.255037	0.286206	0.345912	0.392925	0.377221	0.540487
	-0.0139418	-0.00377318	-0.00230619	0.011596	-0.00241196	-0.00918409	0.0585816	0.120742	0.153852	0.0883293	0.0021281	-0.0672723	-0.114894	-0.103954	-0.103417	-0.136229	-0.180741	-0.229689	-0.208682	-0.178041	-0.165729
	-0.0233568	-0.0390418	-0.00630926	0.0134922	-0.0131337	-0.00035857	0.0594251	0.123265	0.145936	0.0943505	-0.00838305	-0.109082	-0.139582	-0.150291	-0.163221	-0.203707	-0.220714	-0.268353	-0.239677	-0.20622	-0.202323
	0.00357503	0.00118427	-0.00420925	-0.00470391	0.00392607	0.000777842	0.103241	0.116953	0.100249	0.0693909	0.0228416	-0.0139158	-0.0203951	-0.00684167	-0.0168517	-0.0497216	-0.0934896	-0.103574	-0.142168	-0.144701	-0.102463
	-0.017796	0.0339217	-0.001662	-0.00719607	0.00156823	0.00562783	-0.0401957	0.0588549	0.114924	0.155031	0.118858	0.114899	0.101417	0.0743864	0.0350387	0.044565	0.00713768	-0.0112807	-0.0355803	-0.00589031	0.000570742
	0.00849005	-0.00607993	0.00104692	0.00615989	-0.00323023	-0.00292965	-0.0197072	0.0164348	0.0877488	0.144793	0.186675	0.180504	0.171944	0.147544	0.140305	0.123899	0.0509413	-0.00426732	0.00168769	-0.00707981	0.00914836
	0.0230391	0.0152028	0.00633234	0.0211478	-0.0124577	-0.00869012	-0.0411244	0.0153679	0.0896498	0.137526	0.22023	0.214405	0.241241	0.244694	0.30108	0.298674	0.332185	0.357743	0.328891	0.314812	0.301746
	0.0301534	0.053528	0.0133163	0.00445229	0.0205983	-0.0250506	-0.17313	-0.0542674	0.0250372	0.217048	0.422959	0.578385	0.537158	0.486539	0.435328	0.644458	0.658852	0.658416	0.658214	0.574989	0.518984
	0.0298619	0.0320604	0.00917735	-0.00317287	0.00527873	-0.00210585	0.0103789	0.0841084	0.103802	0.116196	0.100042	0.102883	0.0967835	0.0879587	0.0929379	0.110389	0.160015	0.165975	0.139173	0.137179	0.113314
	0.0122313	0.00910961	-0.000314781	-0.00826092	0.0136614	-0.00540047	0.00147286	0.0220505	0.0745099	0.139972	0.179559	0.233706	0.245097	0.255396	0.26381	0.264635	0.309249	0.32408	0.309734	0.282872	0.240643
	-0.0137401	-0.0250648	-0.00416049	0.00240865	-0.00331197	0.000903322	0.106512	0.126775	0.120576	0.0643641	-0.00714193	-0.0593616	-0.0761199	-0.0508414	-0.140708	-0.202412	-0.246293	-0.292534	-0.343084	-0.325715	-0.23571
	-0.0187274	-0.00434592	-0.0154101	-0.0204522	0.00615393	0.0142982	0.0891335	0.107223	0.0960921	0.0794993	0.0256457	-0.0263735	-0.0250593	-0.031415	-0.0444592	-0.0747947	-0.120472	-0.135413	-0.169085	-0.161207	-0.139464
	-0.752742	-0.592341	-0.393759	-0.258493	0.00393967	0.254553	1.00161	0.741529	0.471534	-0.435361	-1.62231	-2.4636	-2.97359	-2.54046	-1.50255	-2.47154	-3.25583	-3.51796	-3.54711	-3.66386	-2.98565
	-0.0247462	-0.00121856	0.0164333	-0.00615389	0.00573334	0.000420547	0.0654471	0.152901	0.0838704	0.0778181	0.0301755	-0.0269369	-0.0279623	-0.0231953	-0.052661	-0.0952634	-0.0915254	-0.0595799	-0.0448936	-0.024067	0.0174937
	0.00884878	-0.0121448	-0.0109977	0.00339244	0.00645669	-0.00984911	0.0628668	0.100705	0.119233	0.100569	0.0369999	-0.0361148	-0.0570221	-0.0531756	-0.0683542	-0.106833	-0.140695	-0.157514	-0.170157	-0.091084	-0.0923482
	-0.0427542	-0.0251635	0.0166006	-0.0101856	-0.00420319	0.0143888	-0.0843085	-0.0311451	0.0637564	0.212341	0.235232	0.453088	0.514925	0.35135	0.100511	0.242072	0.412431	0.470677	0.475167	0.441025	0.303573
	0.00445319	0.000479661	-5.32967e-05	0.000103586	0.00891293	-0.00901651	0.0571455	0.0970261	0.11966	0.0911007	0.054142	0.0280218	0.0103797	0.00355128	0.00751843	-0.00404312	-0.0336159	-0.0390183	-0.0728072	-0.0781836	-0.05846
	-0.0181964	-0.00659149	0.0260724	-0.000822436	-0.00267025	0.00349268	0.0404683	0.0599287	0.108353	0.102293	0.0954618	0.144912	0.140004	0.175358	0.221436	0.232756	0.22779	0.264064	0.203034	0.214399	0.248761
	0.00461408	0.00607817	0.0195052	-0.000126426	0.00516465	-0.00503822	-0.0107293	0.0283783	0.0970059	0.143923	0.156401	0.174247	0.173011	0.157107	0.149296	0.0969314	0.0513977	-0.0072575	-0.0113177	0.0183728	0.00344062
	0.0634769	0.0300911	0.0132836	0.00425159	0.0122088	-0.0164604	0.0207507	0.0364902	0.100494	0.134248	0.134196	0.144432	0.150267	0.181479	0.180003	0.164963	0.149332	0.164877	0.243079	0.223087	0.206109
	0.0778483	0.0544276	0.0598479	0.0452773	-0.0186752	-0.0266021	-0.0677604	0.170428	0.138371	0.105715	0.0887103	0.0105778	-0.0339807	-0.017654	-0.0149739	-0.063748	-0.020845	-0.0707764	-0.17285	-0.224809	-0.229831
	0.00137162	0.0212534	0.0117833	0.0121036	-0.0157211	0.00361744	0.0551836	0.0864575	0.157978	0.0772407	0.0280173	-0.00755211	-0.0296865	-0.0151755	-0.0308405	-0.0604411	-0.100899	-0.128386	-0.101399	-0.0946768	-0.0669365
	-0.183617	-0.163102	-0.0821875	-0.0969288	-0.00928551	0.106214	0.370534	0.267761	0.178467	-0.0968471	-0.418174	-0.665964	-0.866212	-0.755091	-0.555183	-0.765322	-0.941321	-0.976722	-0.988954	-0.955175	-0.839471
	0.00802522	-0.0174906	-0.0185297	0.0149779	-4.32249e-05	-0.0149347	0.119384	0.167262	0.127794	0.0354387	-0.0278996	-0.111487	-0.130984	-0.140729	-0.207411	-0.276827	-0.293532	-0.325891	-0.323378	-0.331113	-0.284748
	-0.0688942	-0.0640469	-0.0569559	-0.0238257	-0.000956644	0.0247824	0.0661256	0.111658	0.0873163	0.0768966	0.0392635	-0.0134455	-0.0202195	-0.00711921	-0.0399349	-0.0364845	-0.0381613	-0.0231622	-0.0123458	-0.022828	-0.0250496
	0.0219046	0.00890147	0.0046703	0.00258203	0.00641256	-0.00899459	-0.0143188	0.0549068	0.116101	0.120518	0.137415	0.128101	0.127831	0.111292	0.130204	0.142888	0.156711	0.128146	0.0994538	0.0942124	0.0682188
	0.00724037	0.0151507	0.0135495	0.00410654	-0.00245806	-0.00164848	0.0103292	0.0862157	0.114992	0.101237	0.0920943	0.0870174	0.0661279	0.0610981	0.0986669	0.0989002	0.0969162	0.0959195	0.0555408	0.0528467	0.0292634
	0.0566586	0.0420287	0.0393885	0.0181578	0.01424	-0.0323978	-0.130014	-0.0408006	0.0194156	0.178765	0.407351	0.671707	0.929628	0.70295	0.33166	0.869208	1.12359	1.1841	1.28333	1.2366	0.955316
	-0.00247924	0.0167272	-0.00146934	0.0002584	-0.00973809	0.00947969	0.00413668	0.0144908	0.121754	0.125391	0.126957	0.0892137	0.0781109	0.0685787	0.0713672	0.0643684	0.0175626	-0.00715151	0.0085645	0.00226586	-0.00135688
	0.0116914	0.0145729	0.0235149	-0.0015665	0.0104267	-0.00886018	0.108119	0.166205	0.111106	0.0364743	-0.0109015	-0.105871	-0.0999589	-0.108328	-0.120861	-0.192302	-0.190948	-0.20878	-0.239514	-0.253312	-0.185295
	0.0140155	0.0637407	0.00478857	-0.00220301	0.0152087	-0.0130057	0.0184239	0.0388221	0.0831621	0.127613	0.146972	0.139717	0.12294	0.125709	0.0997134	0.0559904	0.115658	0.131156	0.144722	0.11882	0.139817
	0.00826805	0.0181035	0.00263614	0.000432192	0.00677465	-0.00720683	-0.0112862	-0.00728821	0.0447976	0.139181	0.243542	0.425188	0.459196	0.474659	0.359693	0.299039	0.236659	0.199459	0.268148	0.285325	0.290177
	0.00944853	0.004267	0.0182037	0.00686847	-0.00455679	-0.00231169	-0.0159162	0.0391157	0.0940491	0.14583	0.140928	0.155983	0.152207	0.129714	0.132944	0.0642619	0.0301617	-0.000727214	-0.00424084	0.00713263	0.0192098
	0.0169635	0.0338094	0.00956302	-0.0265219	0.0148909	0.011631	0.0477957	0.0424482	0.0507925	0.10845	0.140445	0.208638	0.241646	0.249916	0.259839	0.240052	0.228022	0.206801	0.238009	0.261327	0.246958
	0.0432617	0.0376456	0.0214616	0.0144664	-0.00340968	-0.0110567	0.00582461	0.0798613	0.111546	0.112429	0.102231	0.129661	0.153766	0.17764	0.203735	0.181789	0.126883	0.12845	0.106288	0.138325	0.144657
	0.079244	0.074769	0.0351737	0.0193131	0.00688292	-0.026196	-0.0314624	0.0653558	0.0996283	0.126835	0.166394	0.220693	0.247274	0.271829	0.343652	0.368373	0.401066	0.408733	0.385406	0.362365	0.324724
	0.0250459	0.0214548	-0.00992802	0.0271439	-0.0126972	-0.0144467	-0.0202988	0.0204278	0.0874208	0.148218	0.179127	0.239302	0.228979	0.147034	0.0780084	0.10617	0.017173	-0.0513238	-0.0778158	-0.0937205	-0.0329932
	0.0121885	0.0267487	0.00775754	0.00608148	-1.69441e-05	-0.00606454	-0.0212154	0.0351132	0.092121	0.144357	0.155367	0.153246	0.173189	0.168096	0.148635	0.106481	0.0523483	0.0234141	0.0190919	0.0294169	0.00589528
	-0.0128299	0.00434619	-0.00489695	0.00302841	-0.00295498	-7.3434e-05	-0.0236118	0.0749691	0.119823	0.119357	0.10797	0.143149	0.0998207	0.0669753	0.102061	0.0884009	0.0546711	0.0498754	-0.00630547	-0.0366428	-0.0535952
	0.00170847	0.0104633	-0.01795	-0.0158112	-0.000237216	0.0160484	0.136777	0.154497	0.106371	0.0227258	-0.0383097	-0.129366	-0.124419	-0.130592	-0.167917	-0.227701	-0.273614	-0.290633	-0.328855	-0.329037	-0.265837
	-0.0301499	-0.0333631	0.00185189	-0.0361552	0.0130067	0.0231485	0.0844675	0.0714941	0.110971	0.0879726	0.0199924	0.0173533	-0.0273267	-0.0219455	-0.0252009	-0.0315913	-0.0913115	-0.10168	-0.116268	-0.0621432	-0.0338947
	-0.0123273	-0.0220209	-0.00929904	-0.00517217	0.00219648	0.0029757	0.0304891	0.103726	0.123559	0.0889622	0.0475097	0.0223738	0.0168462	0.038295	-0.0236926	-0.0473179	-0.0543019	-0.068781	-0.0827071	-0.0985853	-0.0693557
	-0.000841695	0.0012159	0.00193048	0.00223574	-0.0110709	0.00883516	0.0900477	0.111566	0.127346	0.0509192	0.0084273	-0.0528151	-0.0512107	-0.0625641	-0.0529258	-0.0892352	-0.129695	-0.124718	-0.160908	-0.175679	-0.155505
	0.00841171	0.00196155	0.0129365	0.0112741	0.00271722	-0.0139913	-0.0279227	0.0277721	0.0777231	0.163038	0.170454	0.184607	0.169894	0.161804	0.153663	0.0931128	0.000884286	-0.0307495	-0.0127211	-0.0198192	-0.0157435
	-0.0119404	0.00827057	-0.00698603	0.00316554	0.000261919	-0.00342746	0.0261001	0.103559	0.0972916	0.0924802	0.0804027	0.048389	0.0153678	0.0200047	0.0324439	0.0104058	-0.0177494	0.0144035	-0.00798641	0.0116842	0.0188694
	-0.00344047	0.00354267	0.00448773	0.00354916	0.00421082	-0.00775997	0.0385985	0.112759	0.116964	0.0858939	0.04954	0.0166189	0.0128544	0.0131808	0.0086542	0.0289089	0.00532022	-0.0254913	-0.0182761	-0.0364718	-0.0126487
	0.0510127	0.0563308	0.0408055	0.0151737	-0.00359051	-0.0115832	-0.022403	0.0564282	0.0935499	0.124794	0.154963	0.209577	0.240278	0.284992	0.475979	0.740092	1.03183	1.30174	1.81735	1.85281	1.7643
	-0.0125971	-0.000602093	-0.0289553	0.00365903	0.00265941	-0.00631843	0.0843347	0.0659609	0.0430882	0.0926844	0.115949	0.169225	0.259452	0.199912	0.0408118	0.15831	0.268787	0.307573	0.315228	0.247847	0.216164
	0.0269144	0.0215475	0.0159791	-0.00167196	0.00358264	-0.00191067	-0.023096	0.0913442	0.109273	0.102286	0.117658	0.112255	0.115381	0.0927341	0.061229	0.0746932	0.059555	0.0113612	-0.0588878	-0.0671404	-0.0542762
	0.0281449	0.0313273	0.0139614	-0.00633324	0.000401452	0.00593179	-0.0186173	0.0208469	0.0711932	0.119515	0.196128	0.331075	0.403763	0.350246	0.336062	0.403679	0.473548	0.439754	0.416649	0.38944	0.344947
	-0.0165398	-0.00425749	-0.0150783	0.00109142	0.000225701	-0.00131712	-0.0371569	0.0194566	0.085815	0.129162	0.197316	0.165559	0.15057	0.124941	0.150715	0.141843	0.0510454	0.00479742	0.00094341	-0.00175126	0.00468961
	0.0468212	0.0600364	0.0347187	0.0112195	-0.00460468	-0.00661478	-0.0703461	0.0484736	0.0718182	0.133481	0.216149	0.302178	0.39054	0.33392	0.177435	0.353183	0.471848	0.597607	0.545229	0.598622	0.539494
	0.0205698	0.0347858	0.039849	0.00641887	-0.00181575	-0.00460311	-0.0294278	0.0121836	0.0748708	0.140228	0.199274	0.294978	0.327499	0.26741	0.21243	0.317712	0.391585	0.417343	0.420666	0.397274	0.368631
	-0.0100931	-0.00553836	-0.0101659	0.00434417	0.00356475	-0.00790892	-0.00726362	0.0410191	0.0780415	0.12142	0.166055	0.211896	0.243188	0.25244	0.275881	0.194745	0.131542	0.088416	0.089592	0.0972168	0.0934858
	0.0403013	-0.00342417	-0.0119758	-0.0055982	0.0155883	-0.00999008	0.0169629	0.0592487	0.0619776	0.12843	0.134724	0.0782254	0.054465	0.0652048	0.0157711	-0.00823546	-0.0266921	-0.0666887	-0.0686633	-0.0828049	-0.143952
	0.0574733	0.05592	0.0510738	0.0163408	-0.000255775	-0.016085	-0.066919	0.0199761	0.0652408	0.154774	0.234141	0.370151	0.409139	0.452693	0.647479	0.796644	0.915067	1.04463	1.03465	0.978553	0.80763
	-0.104762	-0.0892416	-0.0661283	-0.0394569	0.0181456	0.0213112	0.0305703	0.0828328	0.0859229	0.0841744	0.0854721	0.0638039	0.0597023	0.0435041	0.0413842	0.0705673	0.0142918	-0.0179026	-0.0435709	-0.0881936	-0.0957443
	-0.00707356	-0.0151832	-0.00896541	0.00928059	0.0153145	-0.0245951	-0.0996618	-0.00988487	0.134047	0.204032	0.186291	0.224219	0.222801	0.184698	0.270114	0.340919	0.293348	0.271434	0.216144	0.16944	0.136616
	-0.0133391	-0.0150634	0.00231373	-0.0143785	0.00963768	0.00474087	-0.030326	0.0593497	0.0809332	0.145059	0.130438	0.151894	0.174941	0.1861	0.204525	0.175259	0.169484	0.205962	0.181291	0.169549	0.141841
	-0.0898262	-0.128285	-0.0580714	-0.0388809	0.0322981	0.00658278	0.170005	0.106112	0.0459981	0.0579506	0.00343104	-0.115709	-0.112899	-0.196483	-0.411223	-0.502159	-0.59308	-0.682781	-0.815783	-0.858948	-0.885597
	-0.0172221	-0.00405294	-0.0048583	-0.00779591	-0.00543936	0.0132353	-0.0199897	0.0199454	0.0664721	0.155875	0.153049	0.16168	0.16035	0.116548	0.111997	0.0985162	0.0418121	-0.0438709	-0.0285903	-0.0388356	-0.0461579
	-0.0999548	-0.0716595	-0.0682077	-0.037979	0.0072327	0.0307463	0.0208209	0.134883	0.0882522	0.0625461	0.0511302	-0.0320245	-0.0572607	-0.0857833	-0.123079	-0.142338	-0.171288	-0.191262	-0.236668	-0.231907	-0.236136
	0.0263914	0.0184885	-0.0108571	0.0168411	-0.00805316	-0.0087879	-0.0680444	0.0450257	0.15021	0.11882	0.151151	0.170419	0.12301	0.112683	0.194392	0.290027	0.292427	0.225561	0.152785	0.114606	0.0668878
	-0.00544443	-0.00542387	-0.0250597	0.00908899	0.00221456	-0.0113035	0.0394077	0.0584198	0.0676243	0.108486	0.125444	0.135971	0.160824	0.132914	0.103442	0.18848	0.248245	0.252477	0.217495	0.220438	0.183028
	-0.0102114	0.00273207	-0.00518135	-0.00371682	0.00293032	0.000786512	-0.0197055	0.0286269	0.0863536	0.145581	0.145399	0.126286	0.145999	0.129804	0.121166	0.0886247	0.0405998	-0.00872172	0.00814292	0.000323567	0.00660968
	-0.000412218	0.00660287	0.0161911	0.00142681	-0.00275301	0.0013262	-0.00397563	0.0894766	0.0906736	0.0983545	0.1111	0.0931044	0.097936	0.090508	0.0998238	0.0788272	0.129108	0.14703	0.134374	0.11168	0.0856809
	0.00392478	0.00790586	0.00283321	0.018913	-0.0229616	0.00404856	0.0308757	0.0816042	0.0874569	0.0919085	0.090245	0.0618846	0.0771504	0.0334104	-0.0508786	-0.105291	-0.0976185	-0.0952305	-0.109437	-0.153938	-0.159357
	0.00392433	0.00211904	0.0217967	0.00533814	-0.00496907	-0.000369076	-0.0820484	0.0723785	0.13277	0.133856	0.129474	0.138124	0.169019	0.169496	0.163244	0.157348	0.225079	0.295427	0.244775	0.223683	0.146944
	-0.224291	-0.202937	-0.147219	-0.096777	0.0268025	0.0699745	0.0889312	0.180095	0.0834619	0.00986202	-0.0478402	-0.185213	-0.220938	-0.257743	-0.347214	-0.398617	-0.43401	-0.48215	-0.561296	-0.593602	-0.584685
	0.0079305	0.0202425	-0.036868	-0.0208037	0.0163766	0.00442718	0.174184	0.139118	0.128515	0.0354182	-0.0974433	-0.217805	-0.259033	-0.259957	-0.350422	-0.436262	-0.494326	-0.545509	-0.555985	-0.547065	-0.429653
	0.0105861	0.0195021	-0.0105515	-0.00932153	-0.00335014	0.0126717	0.0931526	0.125642	0.0874327	0.0643	0.000565671	-0.0525006	-0.0931793	-0.088561	-0.113505	-0.155634	-0.224325	-0.226161	-0.270938	-0.275719	-0.215683
	0.0295545	0.0137306	0.00496485	0.018553	-0.0103475	-0.00820553	0.105001	0.13859	0.132836	0.0372337	-0.0223232	-0.0940136	-0.0788779	-0.0740523	-0.0680744	-0.133582	-0.154691	-0.170943	-0.208937	-0.216575	-0.157631
	-0.0141635	-0.0150997	-0.00454578	-0.00492503	0.00122283	0.0037022	0.0133304	0.127529	0.109548	0.069864	0.0589352	0.0321915	0.021168	0.0158127	0.0130975	0.00358839	-0.00759168	-0.0143448	-0.0429029	-0.043439	-0.0528247
	-0.0379125	-0.0111249	0.00179879	-0.00108992	-0.0115148	0.0126047	0.0655009	0.129597	0.134637	0.051091	-0.010611	-0.0844045	-0.0952451	-0.0989052	-0.0907495	-0.123076	-0.183599	-0.225486	-0.228766	-0.21039	-0.213187
	0.0414335	0.0150777	0.0187555	0.0177717	-0.0201278	0.00235615	-0.0712008	-0.0074123	0.0568081	0.126029	0.275599	0.331444	0.440922	0.339746	0.224857	0.410168	0.496484	0.512251	0.534856	0.480394	0.372682
	0.00972229	0.021782	0.0306812	-0.00514038	-0.00588963	0.01103	-0.0513067	0.0141056	0.066431	0.148771	0.193109	0.176705	0.176854	0.172803	0.158858	0.0889406	0.0273057	-0.020399	-0.0406895	0.013444	-0.0156072
	0.0152862	0.0177134	0.0188799	0.013218	0.00673823	-0.0199563	0.132167	0.162855	0.111281	0.0403569	-0.0446603	-0.13589	-0.141939	-0.133355	-0.188903	-0.229388	-0.270863	-0.275025	-0.305845	-0.302675	-0.250368
	0.0119076	0.0334392	0.0215608	0.0202654	-0.00759183	-0.0126736	0.0208421	0.149655	0.115796	0.0786753	0.0297032	-0.0361918	-0.0513452	-0.0801006	0.0670899	0.100877	0.123801	0.112064	0.181271	0.157577	0.178381
	-0.0999205	-0.0669511	-0.0424367	-0.0531714	0.0129795	0.0401919	0.176296	0.183256	0.107324	-0.0248879	-0.100279	-0.2189	-0.192734	-0.227828	-0.275847	-0.298699	-0.239678	-0.177264	-0.204034	-0.244362	-0.218772
	-0.00378768	-0.000559799	-0.0121586	-0.00781374	0.0033305	0.00448325	0.106934	0.123783	0.0837689	0.0610456	0.00177185	-0.0596429	-0.071435	-0.0667831	-0.0823616	-0.113438	-0.159407	-0.161134	-0.186533	-0.18782	-0.157175
	-0.0487411	0.0106368	-0.00760672	-0.0024231	0.0101885	-0.00776538	-0.0687572	-0.00102598	0.0668403	0.165401	0.22658	0.255779	0.252425	0.207775	0.245394	0.213039	0.207608	0.199394	0.216637	0.242086	0.208882
	0.024743	0.0112171	0.0080486	-0.0138786	0.0164992	-0.00262065	-0.0164736	0.0476274	0.0769755	0.123527	0.152086	0.219094	0.210933	0.218413	0.211642	0.190006	0.248509	0.237444	0.226026	0.188156	0.161854
	-0.0178641	-0.0120202	-0.0164735	-0.0128007	-0.000984044	0.0137848	0.0547773	0.0996748	0.0832011	0.06576	0.0635345	0.00931132	-0.00967269	-0.0107275	-0.0234075	-0.0153772	-0.0673955	-0.0592228	-0.0771044	-0.0730097	-0.0711184
	0.0172766	0.0104399	0.010413	-0.00263792	0.00116763	0.00147031	-0.00500062	0.0500152	0.0910789	0.109802	0.132896	0.158131	0.189539	0.17492	0.140168	0.17272	0.181862	0.177495	0.181684	0.171546	0.156351
	-0.0490392	-0.0585466	-0.0448495	-0.0330255	0.00163287	0.0313927	0.0407405	0.0532882	0.0657767	0.0882997	0.0992089	0.0823751	0.069396	0.0675631	0.0731634	0.0526794	0.0355741	0.0229221	-0.0140761	-0.000325941	-0.0283381
	-0.00290144	0.00537659	0.0152759	0.00865975	-0.0185876	0.00992785	0.0484713	0.0962392	0.0973952	0.0658758	0.0606125	0.0442188	0.0249096	0.0310759	-0.0188314	-0.0158564	-0.038158	-0.0442715	-0.0543019	-0.0588757	-0.0551228
	-0.013982	-0.0198384	-0.0269387	-0.0137106	0.00341511	0.0102955	0.0511586	0.10456	0.110187	0.0723413	0.0296532	-0.0210648	-0.0336345	-0.0100364	-0.0523733	-0.0856128	-0.111437	-0.106487	-0.123205	-0.120706	-0.10745
	-0.00417857	0.00381492	-0.0147806	0.00156923	-0.00661357	0.00504434	-0.0290674	0.0194116	0.100059	0.138606	0.143917	0.162917	0.152714	0.149299	0.130259	0.0941402	0.0292481	0.0297318	0.0189028	-0.00727605	0.0119071
	0.0049109	0.0253246	0.00215505	0.00392234	0.0189547	-0.0228771	-0.0874579	0.0306637	0.16647	0.165079	0.12513	0.167565	0.162529	0.104482	0.238643	0.341806	0.294208	0.256816	0.14514	0.0505645	-0.025523
	-0.0469353	-0.0742338	-0.0299281	0.00606569	0.0132542	-0.0193199	0.0288203	0.0749164	0.0751978	0.0866536	0.130495	0.0615731	0.0654523	-0.00118923	-0.0338749	0.101815	0.103364	0.107571	0.0848714	0.0380311	-0.0598164
	-0.00187227	-0.00389121	0.00538531	0.000910805	-0.00310108	0.00219028	0.0661907	0.102963	0.0856442	0.0606908	0.0589154	0.0225454	0.00506418	-0.00188589	-0.0105682	0.000996274	-0.00525263	0.0075899	-0.0142446	-0.024982	-0.0343654
	0.0234895	0.0146167	0.0095047	-0.00135727	0.0178842	-0.0165269	-0.0206242	0.036038	0.118757	0.128577	0.130336	0.128691	0.121991	0.131656	0.124659	0.105205	0.0891994	0.0674521	0.0735076	0.0701119	0.0717605
	-0.00921128	0.00276944	-0.00982772	-0.0192379	0.0096869	0.00955102	0.0388173	0.115728	0.101212	0.0782441	0.0327754	-0.0650303	-0.0381519	-0.045177	-0.0629606	-0.0957429	-0.128504	-0.174525	-0.185127	-0.173465	-0.0819538
	-0.00232491	-0.0179972	-0.00912091	-0.00401655	-0.00118302	0.00519957	0.0587363	0.117829	0.107892	0.0565853	0.0297247	-0.0181996	-0.0495921	-0.0485501	-0.0810195	-0.0813837	-0.0988571	-0.105027	-0.0970522	-0.0893218	-0.110985
	0.0519457	0.0278018	0.046577	-0.00269896	0.0142191	-0.0115201	-0.07432	0.0504	0.0262077	0.143528	0.241357	0.342403	0.396792	0.319715	0.137515	0.36618	0.571368	0.692357	0.682999	0.7198	0.56812
	-0.00461957	0.00591672	-0.0113348	-0.00589548	-0.0124165	0.018312	0.0612008	0.111063	0.0975547	0.0696494	0.0177451	-0.0244852	-0.02659	-0.0331609	-0.0342181	-0.0331335	-0.0760075	-0.0999796	-0.116852	-0.12052	-0.0978126
	-0.0182289	-0.0118934	-0.00235852	-0.0145015	0.00388942	0.0106121	0.0612188	0.0997649	0.0937024	0.0703415	0.0391333	-0.00791317	-0.020993	-0.0265836	-0.0612717	-0.0973156	-0.118795	-0.131948	-0.14166	-0.123532	-0.0961265
	0.149577	0.0979079	0.0703327	0.0144979	0.0123815	-0.0268795	-0.222654	-0.0828512	-0.0316012	0.224011	0.514464	0.680444	0.809047	0.662635	0.320938	0.67141	0.818326	0.86507	0.858234	0.765533	0.614839
	0.0116555	0.0101157	-0.00022129	-0.00299573	-0.00100323	0.00399896	-0.0160808	0.0428515	0.0886067	0.130807	0.124228	0.1287	0.0837432	0.0700388	0.0538498	0.0317267	-0.036869	-0.0651166	-0.0619915	-0.0526382	-0.0816937
	-0.0399682	-0.0307381	-0.0371351	-0.0216191	0.00720316	0.014416	0.0374431	0.114676	0.0896542	0.0632089	0.0541495	0.0352521	0.0468946	0.0390589	0.0365315	0.0160222	0.015326	-0.0319434	-0.0654765	-0.0752731	-0.0880681
	-0.0160285	0.00613631	-0.00706878	0.000803435	0.00303467	-0.0038381	0.063353	0.0948752	0.140151	0.0760677	0.00226303	-0.0640759	-0.0880868	-0.0907076	-0.0875254	-0.0993923	-0.144559	-0.174251	-0.123464	-0.100015	-0.07602
	0.00713617	0.0227954	0.0247252	-0.00305427	0.0104802	-0.00742594	-0.0118692	0.0553741	0.0932847	0.0951283	0.147937	0.161187	0.182651	0.222312	0.244636	0.275205	0.256425	0.27482	0.282508	0.305029	0.283865
	0.00846702	0.0178911	0.0182061	0.00840802	-0.00270267	-0.00570535	-0.0335343	0.17872	0.122293	0.0768167	0.0333733	-0.00942817	-0.0263994	-0.022006	0.0834774	0.0939078	0.0889086	0.0854764	0.0850155	0.0763995	0.0844959
	0.00456699	0.0368788	0.0111023	-0.00167925	-0.00486211	0.00654138	0.055076	0.104518	0.103148	0.0855359	0.0169662	-0.0507509	-0.0430066	-0.0593527	-0.0846775	-0.0793591	-0.131623	-0.152669	-0.142989	-0.117258	-0.0784895
	0.00944493	0.00292769	0.00580445	-0.00280915	-0.00357464	0.00638379	0.0119847	0.0944537	0.0834664	0.0888504	0.0860886	0.0882072	0.0761308	0.0792156	0.150085	0.154022	0.151082	0.163239	0.144816	0.15533	0.149328
	0.0186572	0.00399424	0.0367635	-0.0107457	0.0269838	-0.0162381	-0.175022	-0.0773072	0.00554469	0.171387	0.462505	0.725189	0.769162	0.741844	0.347931	0.682072	0.940204	1.13062	1.10101	1.10629	0.810793
	-0.00317378	0.00246166	0.00215222	-0.0088582	0.0120181	-0.00315993	0.0396182	0.113612	0.114723	0.077614	0.0278188	-0.0340193	-0.0297796	-0.0449564	-0.0252237	-0.0486646	-0.0919151	-0.112056	-0.113534	-0.104066	-0.0959353
	0.0166734	0.00973089	0.035828	0.0107244	0.000542932	-0.0112673	-0.0142533	0.042121	0.0887872	0.111796	0.152394	0.177201	0.167741	0.135712	0.131506	0.0963847	0.0408583	0.0274492	0.0255465	0.0223103	0.00228014
	-0.0163469	0.0131121	0.0154656	0.00705729	0.0102567	-0.017314	-0.0136704	0.0387782	0.0915938	0.09585	0.174287	0.278536	0.303844	0.19055	0.132141	0.226397	0.311157	0.340985	0.350697	0.309313	0.240418
	0.0212757	-0.0103772	0.00546836	-0.0115757	0.00122514	0.0103505	0.0377404	0.080262	0.0903682	0.0947945	0.0553103	0.00241255	0.0202301	-0.00694547	0.0116435	0.0204313	-0.00918236	-0.0465102	-0.0715435	-0.0837012	-0.0618888
	-0.00690249	-0.0030659	0.0134907	-0.00792502	0.000934916	0.00699011	0.0481821	0.0776365	0.0925582	0.0945514	0.0482831	0.0734436	0.0710445	0.0559683	0.0200365	0.00613224	-0.0205931	-0.0614714	-0.0920713	-0.134633	-0.138773
	0.0129066	0.00736402	0.0160964	-0.00338977	0.0016481	0.00174166	0.0207539	0.0806763	0.103322	0.0747157	0.0868707	0.0659656	0.0674562	0.0458401	0.0493071	0.0311168	0.043312	0.044109	0.0247443	0.0202311	0.0324499
	0.0308544	0.0250143	0.000262044	0.00851248	-0.0154424	0.00692991	-0.0578532	0.0305656	0.0791793	0.153745	0.155457	0.157184	0.1515	0.129305	0.106815	0.074216	0.00607977	-0.0240881	-0.00283167	0.0487566	0.0575666
	0.0205423	0.00590647	-0.0230086	0.0144208	-0.0184592	0.00403837	0.0463286	0.201809	0.27391	0.063461	-0.221801	-0.477326	-0.701323	-0.571303	-0.464879	-0.726254	-0.927771	-1.06169	-1.14179	-1.09885	-1.01103
	0.00735607	0.0241107	0.017115	-0.0176056	0.0150423	0.00256332	-0.0464116	0.0841682	0.121105	0.103	0.102825	0.0885935	0.102738	0.14214	0.137524	0.119473	0.110772	0.12018	0.119034	0.12812	0.142225
	-0.102705	-0.0935354	-0.0398982	-0.0161399	0.0161068	3.31728e-05	-0.119753	0.0693292	0.162317	0.122464	0.132784	0.134943	0.138746	0.14648	0.0279813	0.0551439	0.0626026	0.123077	0.0226619	0.0341592	-0.0890513
	-0.0375617	-0.0449091	-0.0327822	-0.00540739	0.00150821	0.00389917	0.129339	0.11667	0.0932404	0.0425667	-0.0187548	-0.0715852	-0.0942686	-0.0952184	-0.13289	-0.159868	-0.21592	-0.216071	-0.251308	-0.263696	-0.228408
	0.00509985	0.023448	-0.001482	-0.0026652	0.0102947	-0.00762951	0.0234104	0.00430954	0.0690234	0.132888	0.144818	0.127178	0.125489	0.0797674	0.0805712	0.0460966	-0.0367833	-0.0368381	-0.0294196	-0.0484765	-0.0473337
	0.015224	0.00613785	0.000706795	-0.00680518	0.00720373	-0.000398552	-0.0145191	0.0695066	0.0949737	0.0980934	0.118437	0.140609	0.132661	0.117734	0.106296	0.120807	0.115804	0.0874702	0.00956232	-0.0028528	0.0101113
	0.028103	-0.0119422	0.0428121	0.0295059	-0.000839011	-0.0286669	-0.0153047	0.0777202	0.103091	0.117358	0.111642	0.0687516	0.0388797	0.0259223	0.00674751	-0.0476774	-0.0767826	-0.0743492	-0.124422	-0.0845717	-0.129057
	0.0245345	0.00497249	0.0693235	0.00930328	-0.00404012	-0.00526315	0.0109296	0.0886049	0.0736874	0.104459	0.0932003	0.0507417	0.0752581	0.0802335	0.0341009	0.0242556	0.0679386	0.107459	0.0787229	0.110104	0.103599
	0.00326939	-0.0178058	-0.00174411	1.09532e-05	-0.0105079	0.0104969	-0.00180412	0.021714	0.0753858	0.125181	0.134506	0.153941	0.136457	0.124463	0.114598	0.0534501	-0.0337462	-0.0545246	-0.0627635	-0.0692262	-0.0544036
	0.0206576	0.0234314	0.0177372	0.0200349	-0.0112862	-0.00874868	-0.0742082	-0.0071903	0.040419	0.140816	0.274228	0.335614	0.342802	0.298516	0.22749	0.353235	0.417895	0.379459	0.352153	0.310607	0.252745
	6.72563e-05	0.0048189	-0.00586359	0.00753611	-0.00961964	0.00208353	0.0630306	0.110071	0.108181	0.0704067	0.0102478	-0.0238198	-0.0432291	-0.0328695	-0.0238346	-0.0225653	-0.0795609	-0.108122	-0.0927077	-0.0759476	-0.0810219
	0.00489102	-0.00267973	0.0152383	0.000726301	-0.0157977	0.0150714	0.00409533	0.0208948	0.0673585	0.110125	0.146288	0.210374	0.198005	0.218959	0.194914	0.16268	0.153964	0.168741	0.14025	0.120194	0.122918
	0.0244503	0.0352652	-0.00388192	0.0132337	0.00757024	-0.0208039	0.0455187	0.0997928	0.0714877	0.0901901	0.0774725	0.0391336	0.0429654	0.0231499	-0.0338879	-0.0851377	-0.102243	-0.10633	-0.212047	-0.230899	-0.253613
	0.0670933	0.0584865	0.0568367	0.000667374	0.0309539	-0.0316213	-0.16587	-0.0379998	0.00385546	0.175891	0.419275	0.639803	0.753825	0.679228	0.447504	0.724785	0.874157	0.929098	0.923201	0.862914	0.735293
	-0.0462921	-0.0161881	-0.0190469	0.000277482	0.0054528	-0.00573029	0.135142	0.213239	0.0862585	-0.00118817	-0.0644712	-0.161593	-0.166777	-0.182408	-0.170593	-0.187216	-0.258898	-0.304677	-0.343136	-0.313794	-0.320554
	0.0242337	0.00689427	-0.000660898	0.0117598	-0.0152539	0.00349411	0.0491126	0.107649	0.156881	0.0556614	-0.00975534	-0.0803901	-0.11281	-0.101664	-0.120154	-0.156794	-0.213694	-0.210135	-0.18776	-0.155188	-0.137554
	0.051541	0.051854	0.017227	0.00850835	0.00272082	-0.0112292	-0.0475633	0.107354	0.110349	0.0897089	0.114405	0.0882412	0.0932687	0.073886	0.015161	-0.0203044	0.045252	0.0473003	-0.02747	-0.0410338	-0.082982
	-0.0154683	-0.0159635	-0.0171486	-0.013647	-0.00137795	0.015025	0.0477194	0.0964023	0.0927151	0.0657576	0.0453237	0.0512043	0.0537378	0.0670541	0.0450974	0.0266133	0.0904087	0.0937045	0.0971124	0.0841549	0.0666863
	1.94037e-05	0.0137705	-0.0174833	-0.0102879	0.00409485	0.00619308	-0.0164294	0.0547357	0.0836845	0.104176	0.130227	0.151964	0.157982	0.159189	0.152743	0.162828	0.142224	0.131836	0.0689202	0.0393421	0.032093
	-0.015276	-0.0232819	-0.0123641	-0.00290621	0.00245873	0.000447479	0.0841547	0.140498	0.080817	0.049356	0.00727589	0.0143963	-0.0198377	-0.00995982	-0.0174726	-0.00553278	-0.0112693	-0.000332363	0.0576667	0.0732014	0.129433
	0.00531414	0.010468	0.00915978	-0.00608687	0.00808986	-0.00200298	-0.0187279	0.0487609	0.0961171	0.107974	0.130399	0.11494	0.127447	0.128898	0.139252	0.100122	0.0429141	0.038921	0.041495	0.0390353	0.0447242
	0.034102	0.0209911	0.00415146	-0.00115311	-0.00924282	0.0103959	0.0929183	0.133365	0.0913379	0.0425265	-0.00807279	-0.0632041	-0.121307	-0.13586	-0.153164	-0.185069	-0.231933	-0.215537	-0.106122	0.0811917	0.423667
	-0.00982739	0.00277447	0.021285	0.0239086	-0.0113321	-0.0125765	0.0727874	0.109972	0.174006	0.0578395	-0.040174	-0.150676	-0.155986	-0.153819	-0.153077	-0.221811	-0.273097	-0.298429	-0.289465	-0.252401	-0.188506
	0.00885209	0.00581644	0.0103817	0.00398515	-0.000929283	-0.00305586	0.0102276	0.0561839	0.0842918	0.0993233	0.114833	0.112211	0.105899	0.094412	0.106408	0.133819	0.145238	0.170601	0.192102	0.225061	0.247942
	-0.00447203	-0.0025227	-0.0201444	-0.000730074	-0.00425978	0.00498985	-0.0307019	0.0182306	0.095929	0.127369	0.14597	0.14855	0.161461	0.145972	0.141093	0.0953508	0.0219583	0.00480909	1.02804e-07	-0.0119059	-0.0226373
	-0.0210628	-0.0321152	-0.0151778	0.0169773	-0.0250475	0.00807019	0.151876	0.146005	0.0395297	0.0158928	-0.00102006	-0.0280007	-0.0583268	-0.0364514	-0.144074	-0.202969	-0.184581	-0.144282	-0.116083	-0.0582086	-0.00989942
	0.041129	0.0420898	0.0280651	0.00355799	-0.00149654	-0.00206146	-0.0389454	0.089069	0.0959582	0.108186	0.107935	0.116521	0.102759	0.10565	0.0863557	0.102339	0.0936569	0.0904621	0.0259211	0.0143128	0.0275082
	0.0111752	0.0181604	0.0132937	0.00676323	-0.00226426	-0.00449897	-0.0166019	0.0732142	0.0971448	0.100036	0.108888	0.112372	0.114807	0.101164	0.0495217	0.0395766	0.0802136	0.0900418	0.125469	0.105201	0.0744392
	0.0054567	-0.00730388	-0.0125321	0.00369822	-0.00087478	-0.00282344	0.0368478	0.01881	0.0651116	0.10862	0.131572	0.111082	0.101968	0.0834969	0.0800041	0.075008	0.0803857	0.125372	0.254509	0.26042	0.249956
	0.0142297	0.0142201	0.00318579	-0.00578789	0.000869695	0.00491819	-0.0223786	0.066961	0.0971393	0.103859	0.107557	0.123981	0.10709	0.118207	0.106763	0.122015	0.115514	0.0848391	0.0124851	-0.00380664	0.00847877
	-0.00550103	-0.0115574	0.00769172	-0.00513919	-0.00569809	0.0108373	-0.0320191	0.012136	0.109697	0.153579	0.103257	0.132789	0.150452	0.144358	0.120262	0.0704978	0.0403148	0.00442516	0.00597144	0.029715	0.00918308
	0.0323745	0.0328474	0.0286149	0.0148049	0.00308162	-0.0178865	0.0175053	0.0452317	0.0876935	0.104424	0.119803	0.163363	0.165683	0.14243	0.165065	0.143893	0.1099	0.0818949	0.0297924	0.00884224	0.0271423
	-0.0221549	0.00574915	0.00600569	0.0058829	-0.0041109	-0.001772	0.0467255	0.0871136	0.137041	0.0696763	0.0178559	-0.0471063	-0.0589198	-0.0824931	-0.0907474	-0.109063	-0.128981	-0.157178	-0.172476	-0.130776	-0.142094
	-0.0191149	-0.0229876	-0.00586858	-0.0054631	-0.00577494	0.0112381	0.0546774	0.0546899	0.08895	0.0852093	0.0611889	0.0313261	0.0478553	0.0642153	0.11068	0.143843	0.110807	0.104162	0.142101	0.146017	0.14958
	-0.0938111	-0.0878584	-0.101202	-0.0324863	-0.0284578	0.0609441	0.0576846	0.083984	0.10842	0.0471492	-0.00289043	-0.0549828	-0.0664808	-0.077705	-0.0792618	-0.0713951	-0.0702425	-0.073623	-0.0833179	-0.0971411	-0.096941
	0.0181991	-0.0182619	0.00490728	0.00484057	-0.00260155	-0.00223901	0.0350923	0.0800495	0.0803617	0.0759563	0.0858678	0.097825	0.108985	0.1236	0.194094	0.202814	0.269693	0.326758	0.358483	0.402272	0.405795
	-0.0187427	-0.00798602	0.0122126	0.012172	0.00408939	-0.0162613	0.0468854	0.113163	0.104573	0.0686813	0.0379998	0.0191399	0.0356356	0.0685249	0.090247	0.0844228	0.0333455	0.0366471	0.0602209	0.0977847	0.135072
	0.000481155	0.00798522	-0.00301341	0.00486418	-0.00807333	0.00320915	0.0337317	0.0897068	0.123308	0.075159	0.0296826	0.00224161	0.00869771	-0.004326	0.013438	-0.030355	-0.0373366	-0.0617689	-0.0789264	-0.0600873	-0.0562659
	0.00147523	-0.0158027	0.0297519	-0.0175649	-0.0100908	0.0276557	0.0721333	0.11273	0.102392	0.0395801	-0.000488164	-0.103309	-0.134439	-0.150443	-0.167048	-0.180869	-0.215596	-0.278041	-0.251607	-0.247371	-0.231942
	-0.0186945	-0.0165829	-0.00619087	-0.00192386	-0.0045619	0.00648575	0.0531038	0.108437	0.1138	0.0458204	0.0261882	-0.0296738	-0.0440082	-0.0300248	-0.0716296	-0.110493	-0.132605	-0.135642	-0.140382	-0.125505	-0.110492
	0.0192976	0.0204179	-0.00792653	0.012721	0.00151169	-0.0142327	-0.0052185	0.0271677	0.0875057	0.114968	0.14337	0.12737	0.125189	0.114015	0.107162	0.0750487	0.0333358	0.0106558	0.0181924	0.0151505	0.0134801
	0.000276022	0.00755879	0.00080311	0.0103804	-0.0034567	-0.00692373	-0.00487057	0.0431285	0.0754232	0.099903	0.146366	0.203113	0.221182	0.239906	0.236884	0.256367	0.249714	0.259241	0.223266	0.215362	0.189789
	0.0266789	0.0304392	0.0417576	0.00987059	-0.00311289	-0.0067577	0.0348121	0.0599629	0.0557915	0.111206	0.0968769	0.0401926	0.0397073	0.031287	-0.0073701	-0.0353628	-0.0690268	-0.0441777	-0.105671	-0.139262	-0.156858
	-0.0131824	-0.028199	-0.0200512	-0.0236851	0.0133377	0.0103474	0.0929266	0.140847	0.0893525	0.0264829	-0.00842659	-0.0905338	-0.103884	-0.121686	-0.126815	-0.194085	-0.199808	-0.255706	-0.264116	-0.261341	-0.243741
	0.000696095	-0.00750114	-0.00539106	-0.00356461	-0.00148257	0.00504716	0.0456274	0.0755007	0.127297	0.0912918	0.00642166	-0.0749131	-0.0878331	-0.0924398	-0.11754	-0.105215	-0.0612207	-0.071706	-0.086289	-0.0898058	-0.0700792
	0.0769835	0.049125	0.0433497	0.0301029	-0.0117868	-0.0183161	-0.124246	0.0767948	0.145193	0.167432	0.104206	-0.0406432	-0.28219	-0.145412	0.248359	0.0570088	-0.202705	-0.366873	-0.459981	-0.347428	-0.204552
	0.0220061	0.0210303	0.0219207	-0.00652917	0.00776158	-0.00123241	-0.0482056	0.00347179	0.0694897	0.128852	0.198592	0.299492	0.30585	0.297416	0.383909	0.462902	0.542769	0.604474	0.643136	0.616739	0.549865
	-0.00491529	-0.0130237	-0.0240709	-0.00965026	-0.00133067	0.0109809	0.0273328	0.118195	0.0890131	0.0641949	0.040894	0.0183137	0.00347917	0.010285	0.00831204	-8.9044e-05	-0.00402282	-0.013975	-0.00953464	-0.0120481	-0.0214025
	-0.000749772	-0.00163291	-0.00101943	0.000399742	0.0017483	-0.00214804	0.00435943	0.102582	0.125655	0.0986618	0.0211615	-0.0227625	-0.0345327	-0.0758595	-0.119527	-0.100807	-0.0884005	-0.0600591	-0.0329527	-0.0431492	-0.0463121
	0.0344841	0.0492991	0.0127128	-0.00584326	0.00499273	0.000850533	0.0227273	0.0399881	0.0976143	0.0851072	0.103499	0.13943	0.168847	0.183191	0.203367	0.16857	0.156393	0.0893589	0.0880858	0.096402	0.134917
	0.0169938	0.0287784	0.0137038	0.0141748	0.00695492	-0.0211297	-0.101859	-0.00592011	0.0529052	0.160102	0.265276	0.359672	0.440879	0.318102	0.180386	0.292925	0.387895	0.397099	0.41405	0.377828	0.250273
	0.00213742	0.00646677	0.00393062	-0.00230843	0.0144106	-0.0121021	-0.00755368	0.0113359	0.065975	0.126452	0.165055	0.174273	0.131063	0.0909887	0.10489	0.0584871	-0.0015869	-0.0324705	-0.0334139	0.000844043	-0.0104774
	-0.0395826	-0.0164564	-0.0146805	-0.0183173	0.00193797	0.0163793	0.00247406	0.0552356	0.0753287	0.0958972	0.102423	0.0898332	0.0689323	0.0369172	0.0310482	0.0313865	-0.0125765	-0.0590098	-0.0836553	-0.109439	-0.097182
	0.0538205	0.0322415	0.0156835	0.0139427	-0.0100109	-0.00393181	0.0107981	0.116064	0.11529	0.0792675	0.029284	0.00857767	-0.0211522	-0.030957	-0.0145954	0.0350946	0.0113762	0.0184875	0.0175729	0.0777023	0.199026
	0.00964245	0.0166607	-0.0236108	-0.00774721	-0.00399268	0.0117399	0.0945949	0.109205	0.0781969	0.0616865	-0.00924531	-0.0961506	-0.108307	-0.124291	-0.167547	-0.246809	-0.30824	-0.328964	-0.371259	-0.346083	-0.285877
	-0.00320949	-0.00112002	-0.00770193	-0.00883033	-0.00132213	0.0101525	0.0469105	0.0977967	0.0680521	0.0688513	0.053649	0.0247349	0.000638181	0.00614008	0.0115212	-0.026668	-0.104265	-0.0590702	-0.0768966	-0.0681856	-0.0362678
	-0.006557	-0.00583497	-0.00114453	0.00636059	0.00228569	-0.0086463	0.0982807	0.139559	0.100858	0.0392955	-0.0240179	-0.0913607	-0.11369	-0.0836564	-0.117644	-0.182202	-0.220392	-0.227587	-0.258682	-0.2801	-0.235226
	-0.0615501	-0.0790828	-0.0165882	-0.00435056	0.0272818	-0.0229312	-0.0242876	0.0291778	0.0406364	0.170767	0.151689	0.281366	0.39907	0.535694	0.814237	0.944936	1.08717	1.22518	1.3944	1.41428	1.38364
	0.0985007	0.0867535	0.0740826	0.0440307	-0.0131998	-0.0308309	-0.078182	0.111761	0.107473	0.116272	0.118374	0.0894713	0.0605275	0.0317292	-0.0387686	-0.104971	-0.00114962	0.0241339	0.0133029	-0.0141915	0.0157786
	0.0146519	0.0100445	-0.00644779	-0.00915258	0.00691915	0.00223343	-0.00483848	0.0743701	0.0786039	0.101228	0.0928935	0.116622	0.0941283	0.0900974	0.0954539	0.102919	0.0965514	0.0772602	0.0315255	0.017105	0.00901088
	-0.0123249	-0.0130477	-0.00838745	-0.00481729	7.41266e-05	0.00474317	-0.034184	0.0261121	0.0787816	0.130045	0.138834	0.115034	0.113054	0.0835285	0.0663701	0.0005383	-0.0546777	-0.079149	-0.0844058	-0.0502653	-0.0588428
	0.0213109	0.0327971	0.0203819	0.00455636	0.0130514	-0.0176078	0.0102435	0.0237358	0.0762149	0.111157	0.140324	0.0768359	0.0466939	0.00699198	0.0080773	0.0259944	0.208091	0.485218	0.630206	0.629644	0.605755
	-0.0339828	-0.0165808	-0.0256303	-0.0162547	0.000357536	0.0158971	0.0956882	0.109465	0.110665	0.0318721	-0.0197141	-0.13365	-0.168522	-0.13686	-0.249949	-0.324318	-0.372136	-0.446398	-0.460622	-0.483559	-0.421776
	-0.14933	-0.117694	-0.0774027	-0.0602118	0.00981474	0.0503971	0.0741298	0.0941975	0.06034	0.0501406	0.014242	-0.0729916	-0.0887068	-0.144597	-0.178228	-0.223499	-0.222544	-0.245018	-0.308073	-0.314516	-0.33217
	0.000358033	0.00358292	-0.0126405	-0.00575609	-0.00554193	0.011298	0.0458048	0.0865096	0.110028	0.0821913	0.00758569	-0.0453754	-0.0452557	-0.0221185	-0.051636	-0.0607387	-0.106076	-0.126339	-0.0801553	-0.0778577	-0.0491739
	-0.0139172	-0.0158868	-0.0221536	-0.0314962	0.00663545	0.0248608	0.0933744	0.105503	0.0716257	0.0479782	3.69663e-05	-0.086098	-0.120513	-0.129749	-0.141517	-0.175212	-0.24213	-0.245727	-0.251561	-0.244411	-0.24506
	-0.0180184	-0.0146169	-0.0130657	-0.00290322	0.00149506	0.00140816	0.0366375	0.135956	0.0881441	0.0539281	0.026306	0.00404039	-0.00736276	-0.00702927	-0.0145164	-0.0186102	-0.0209527	-0.0201071	-0.043493	-0.0580916	-0.0492932
	-0.00100344	0.000649326	-0.00512341	-0.00817921	0.0118112	-0.00363201	-0.0753331	0.00981649	0.15144	0.129052	0.131024	0.102473	0.103041	0.0641674	0.183317	0.307801	0.258071	0.198317	0.119273	0.0494623	0.00627635
	0.0407439	-0.0700692	0.0578156	-0.022374	0.0144916	0.00788237	-0.0419161	0.011965	0.130737	0.102467	0.131111	0.0385717	0.0549388	0.0307112	-0.0588505	-0.047115	-0.0923658	-0.0816986	-0.228026	-0.191484	-0.209349
	0.0739578	0.023573	0.0260231	0.0297906	-0.00818576	-0.0216048	0.122253	0.120365	0.104085	0.0510997	-0.034679	-0.0840637	-0.0838407	-0.0864663	-0.136866	-0.157555	-0.185363	-0.178424	-0.184511	-0.199937	-0.0836458
	-0.0101004	0.00519569	-0.00339472	-0.00261346	-0.011949	0.0145625	0.0650242	0.0878679	0.117576	0.053072	0.00286041	-0.00788321	-0.0509916	-0.0314569	-0.0388209	0.0251225	0.00536937	-0.0219674	-0.0599556	-0.0957035	-0.0934111
	-0.00963823	-0.0191977	-0.0202071	0.00335181	-0.00875755	0.00540575	0.0612658	0.101763	0.0974827	0.0621592	0.0122468	-0.0314211	-0.05431	-0.0805737	-0.101125	-0.147922	-0.169667	-0.177031	-0.198576	-0.196896	-0.159541
	-0.00944109	0.00368301	0.00168816	-0.00279981	0.00647169	-0.00367188	0.00219846	0.0159194	0.0582313	0.122292	0.145336	0.159882	0.137742	0.111147	0.139004	0.0782738	-0.000997372	-0.0534238	-0.0462581	-0.0361675	-0.0330093
	-0.0121948	0.00142866	0.00835733	-0.000885787	-0.0139721	0.0148579	-0.00971103	0.0591468	0.0589306	0.109679	0.107188	0.0552638	0.0402348	0.0257947	0.0712948	0.079609	0.0986434	0.123411	0.166757	0.194117	0.192444
	-0.0218093	-0.00183594	-0.000547667	-0.00691979	0.0164827	-0.00956293	0.035803	0.121	0.101588	0.0657325	0.025076	-0.0256242	-0.0365998	-0.0316488	-0.0679187	-0.0745282	-0.0977286	-0.124274	-0.0922605	-0.0745651	-0.0599379
	0.0311356	0.0248882	0.0120308	0.01379	-0.00642656	-0.00736348	0.022197	0.0689491	0.097	0.0733162	0.0854728	0.0930674	0.117348	0.0965558	0.105989	0.0518367	0.0592014	0.058557	0.0264594	0.0154517	0.0433911
	0.033645	0.0338709	0.0203393	0.0071586	-0.0198685	0.0127099	0.0511114	0.0468083	0.0580501	0.0917154	0.0787878	0.113034	0.123337	0.110553	-0.0114966	0.00957461	-0.0226686	-0.072804	-0.117215	-0.114185	-0.119255
	0.00706847	0.00385023	-0.00310197	-0.00209382	0.000111626	0.00198219	0.015204	0.0822559	0.0853232	0.0807532	0.0730028	0.0460364	0.0289005	0.0234299	0.03086	0.0259618	-0.0218677	0.000499832	-0.00910471	-0.00446506	0.0108234
	-0.0565394	-0.0545062	-0.0271201	-0.0190429	0.00901623	0.0100266	0.0405518	0.0394842	0.0804409	0.0894951	0.0784509	0.0460708	0.0139635	-0.00656026	-0.00495846	-0.0204125	-0.0546662	-0.0689671	-0.10015	-0.115362	-0.11269
	-0.0145919	-0.000210361	-0.00454905	-0.00622736	0.00155758	0.00466976	0.0288727	0.0795127	0.0844521	0.0912789	0.049026	0.0347744	0.0316329	0.00961122	0.00450323	-0.00930684	-0.0140731	-0.013156	-0.0443466	-0.0569743	-0.0433887
	0.000423668	0.0060134	0.017923	-0.0022365	-0.000691909	0.00292841	0.00692701	0.0979872	0.0906255	0.0778569	0.0613045	0.0637071	0.0635682	0.0568829	0.0802858	0.0806685	0.0768284	0.0904115	0.0970268	0.101505	0.0907148
	0.0213223	0.0042241	0.0252319	-0.00366923	-0.00595334	0.00962259	0.126172	0.136635	0.107123	0.00630498	-0.048388	-0.113674	-0.0981948	-0.106966	-0.147743	-0.179558	-0.191426	-0.218073	-0.227214	-0.230514	-0.188074
	0.0162859	0.00927758	-0.000338368	-0.0155191	0.0256714	-0.0101523	-0.0331222	0.0914951	0.080868	0.100338	0.107976	0.107318	0.0932431	0.0546068	0.00489559	0.00599413	0.000577157	-0.027139	-0.121775	-0.14991	-0.13614
	-0.13682	-0.0912051	-0.0613373	-0.0446034	-0.00365103	0.0482544	0.180533	0.207958	0.0794315	-0.0517702	-0.127651	-0.257386	-0.22921	-0.251824	-0.281933	-0.295697	-0.194918	-0.178797	-0.216326	-0.25789	-0.216111
	0.0389739	0.0136775	0.020257	0.00242761	-0.000481607	-0.00194602	0.0216962	0.0765069	0.0638562	0.0734994	0.102944	0.156344	0.179214	0.232735	0.349968	0.367019	0.329618	0.347379	0.39504	0.430158	0.397946
	-0.0205917	0.00301408	0.000623125	0.00077944	0.00560929	-0.00638873	0.0560576	0.0958052	0.114057	0.0805329	-0.00395373	-0.0489999	-0.0486096	-0.0576456	-0.0415576	-0.071958	-0.13015	-0.164737	-0.139183	-0.122047	-0.117366
	0.00607906	-0.0251088	-0.00902707	-0.00403518	-0.00508317	0.00911834	0.0862682	0.12933	0.0718072	0.0373092	0.00212435	-0.0447751	-0.0405026	-0.045121	-0.022627	-0.041577	-0.0833557	-0.0803989	-0.123012	-0.133107	-0.119676
	0.00341415	0.0140241	0.000535304	0.00669582	-0.00484655	-0.00184927	-0.00988552	0.0548855	0.0720074	0.0990857	0.121703	0.150251	0.181624	0.175666	0.192713	0.199924	0.173732	0.169912	0.0796778	0.048561	0.056521
	0.0311346	0.0142541	0.00873013	0.0132764	0.00100504	-0.0142814	-0.0493184	0.0556313	0.0679281	0.108602	0.166722	0.275001	0.310189	0.330669	0.400157	0.418796	0.433014	0.399318	0.242269	0.214979	0.182736
	0.0133924	0.0219296	0.0201263	0.0047569	0.00197014	-0.00672704	0.0479585	0.102744	0.108362	0.0650178	0.0167578	-0.00855393	-0.0423109	-0.0279902	-0.0686077	-0.0841133	-0.0416104	-0.0281735	-0.0783577	-0.0816	-0.0738673
	-0.112048	-0.055497	-0.0796038	-0.0508903	-0.00287792	0.0537682	-0.0853416	0.0813271	0.160165	0.112532	0.0114632	-0.0156375	-0.0104761	-0.00120928	-0.102861	-0.178142	-0.207736	-0.252355	-0.254348	-0.271894	-0.302897
	0.0179332	0.0098241	-0.00526669	0.02004	-0.00822981	-0.0118102	0.0429664	0.150415	0.0733792	0.0404184	0.0385442	-0.0377143	-0.076655	-0.0518251	-0.0804276	-0.127449	-0.172338	-0.211032	-0.253652	-0.258747	-0.236634
	-0.0476733	-0.0416529	-0.0257187	-0.0299549	0.0125856	0.0173693	0.0314408	0.0668411	0.0902162	0.0613491	0.0664289	0.00926122	0.0286988	0.0372538	-0.0138253	-0.0092977	-0.0167142	-0.0205215	-0.0451263	-0.0646596	-0.0746272
	-0.026929	-0.00441417	0.000772882	-0.0124946	0.0134302	-0.000935591	0.0763431	0.102595	0.0890344	0.0441958	0.022118	-0.0474119	-0.0645617	-0.0661164	-0.0862425	-0.134136	-0.14375	-0.17668	-0.206742	-0.22245	-0.208735
	0.0297326	0.0241501	0.00771635	0.0150396	-0.00597132	-0.00906823	-0.0246922	0.0798311	0.0813007	0.075509	0.129159	0.260046	0.354688	0.451827	0.6239	0.550949	0.794459	0.766635	0.708419	0.644849	0.546412
	0.00376676	-0.00637892	0.00760374	-0.00593943	0.000235277	0.00570417	0.0368536	0.0844099	0.0726291	0.0701156	0.061797	0.0511806	0.0232661	0.0187692	-0.0200315	-0.0421005	-0.0561697	-0.101196	-0.107314	-0.128353	-0.100329
	-0.0101158	-0.017816	0.00202274	0.00203553	-0.0216413	0.0196057	0.0397243	0.118741	0.0962226	0.0504642	0.00613895	-0.0411531	-0.0584847	-0.0645822	-0.0636973	-0.112225	-0.140142	-0.141203	-0.153541	-0.167081	-0.137569
	-0.00675991	-0.00177015	0.00439851	0.00303408	0.00742555	-0.0104596	0.0258082	0.0735313	0.0648283	0.0682113	0.108586	0.111878	0.147803	0.13236	0.138506	0.151903	0.176189	0.213726	0.250138	0.237044	0.210812
	-0.0019502	-0.00935875	-0.00725633	-0.00739123	0.0108933	-0.0035021	0.00422145	0.093431	0.104769	0.0807576	0.0504392	0.0457045	0.0324935	0.0243465	-0.00533922	-0.0632531	-0.0913414	-0.143523	-0.161841	-0.172136	-0.102574
	-0.00164823	0.00879757	-0.0279619	-0.0092086	0.00745885	0.00174975	0.0321036	0.0947344	0.0938125	0.0660056	0.0415605	0.00137487	-0.0190956	-0.0264008	-0.0488605	-0.0889534	-0.113154	-0.128009	-0.164346	-0.166783	-0.14163
	0.0175587	0.0168133	-0.00268333	0.000202143	0.00362311	-0.00382525	0.0222651	0.0629134	0.0809864	0.0775459	0.0899685	0.108027	0.128794	0.151448	0.107969	0.0550702	0.00702775	-0.0364331	-0.0816192	-0.0876807	-0.0461323
	0.00389866	0.0210402	-0.000347597	-0.00438	0.0103565	-0.00597651	-0.00913675	0.0338063	0.0831381	0.110907	0.116991	0.14316	0.134825	0.104752	0.110079	0.0795613	0.015578	-1.79115e-06	-0.0215066	-0.00394972	0.000818735
	-0.0571998	-0.0436039	-0.0319479	-0.0125297	-0.00459798	0.0171277	0.00275478	0.0702771	0.102548	0.0780447	0.0586845	0.0112385	0.0635084	0.0361351	0.014255	-0.00999477	-0.00958043	-0.0467694	-0.0409122	-0.0199172	-0.0387456
	-0.105954	-0.0911716	-0.0322195	-0.0328827	0.0137926	0.0190901	0.144504	0.116239	0.113725	-0.0137167	-0.0507024	-0.124927	-0.114264	-0.103707	-0.14276	-0.154232	-0.0365469	-0.0141144	-0.0389029	-0.0480923	-0.0538433
	0.0456306	0.0315355	0.0270925	0.00804291	0.0109071	-0.01895	0.00529064	0.0684483	0.0729926	0.10208	0.0991139	0.0732718	0.0750951	0.0820781	0.0803326	0.0796219	0.0586056	0.0266893	0.0252525	0.0249177	0.0250981
	0.00696552	-0.00267501	-0.0149127	2.9359e-05	0.00690005	-0.00692941	0.0601828	0.123376	0.0894554	0.0550285	0.00761832	-0.059256	-0.045324	-0.0625734	-0.0589505	-0.0814493	-0.122186	-0.116749	-0.115903	-0.121366	-0.101679
	-0.00743985	-0.0523161	-0.0280372	-0.0394976	0.0246488	0.0148487	0.01256	0.055055	0.0796845	0.0829114	0.0834371	0.0805591	0.0719019	0.0727277	0.0675839	0.0147722	0.0140478	-0.0378723	-0.0522981	-0.0343355	-0.0659664
	0.00435715	0.0139933	-0.00449091	0.0160672	-0.00877188	-0.00729535	-0.0421661	0.0489398	0.0750125	0.115856	0.13766	0.155955	0.155416	0.151428	0.178884	0.129917	0.074261	0.0035758	-0.0359954	-0.0252791	-0.0171703
	0.00597289	0.00412802	-0.0121411	0.0194146	-0.015901	-0.00351362	0.0376404	0.0839741	0.0940116	0.0689501	0.0468962	0.00118267	-0.0306456	-0.00876564	-0.0381467	-0.103638	-0.136094	-0.185674	-0.202154	-0.181553	-0.162669
	-0.00392633	-0.00792113	0.000676539	0.00132402	0.00146375	-0.00278777	0.00555034	0.110277	0.0940273	0.0688124	0.0518753	0.0336046	0.0259762	0.0311816	0.0437122	0.0395892	0.0395662	0.0285292	0.025921	0.0170912	-0.00600134
	0.0191658	0.00312902	-0.00486543	0.000866938	0.0130282	-0.0138952	0.0287206	0.0815925	0.123157	0.0878277	0.0202401	-0.0395146	-0.0443086	-0.0215684	-0.0115899	-0.0487795	-0.050213	-0.0974512	-0.0825337	-0.0700936	-0.0307925
	0.030514	0.00682445	0.0117051	0.00912154	-0.0013371	-0.00778444	0.0118251	0.0597522	0.0779075	0.105299	0.0806341	0.0762223	0.071413	0.0648908	0.107586	0.0922618	0.0529416	0.0563174	0.00149619	-0.00571284	-0.0328633
	-0.0183927	-0.00866758	-0.0129713	-0.0171499	0.0214774	-0.00432746	-0.0269811	0.0301738	0.0749461	0.127085	0.1265	0.127089	0.13407	0.0908316	0.10556	0.0590412	0.00425471	-0.0176542	-0.0379666	-0.0530738	-0.0441203
	-0.00160972	-0.00299058	-0.0163116	-0.00485554	-0.00237739	0.00723294	-0.0537578	0.0483708	0.121469	0.117052	0.086695	0.0900511	0.0581811	0.0247427	0.0898734	0.123994	0.0983568	0.0837142	0.0112464	-0.0123717	-0.026679
	-0.0169112	-0.007766	-0.0146348	-0.0259778	0.0237663	0.0022114	0.0563515	0.0637592	0.117136	0.0599221	0.027514	-0.0139385	-0.0189882	-0.00931204	-0.0261625	-0.0653001	-0.0831468	-0.0986563	-0.0877842	-0.086045	-0.050243
	0.0337224	-0.00716234	0.0173112	0.00359195	-0.002955	-0.000636965	-0.036187	0.0423065	0.100945	0.12569	0.0943915	0.141997	0.157223	0.187535	0.187181	0.167551	0.152816	0.166528	0.178637	0.146284	0.173406
	0.0304476	0.0154553	0.010792	0.00319323	-0.00657944	0.00338622	0.021382	0.157045	0.120185	0.0400259	-0.015566	0.00631073	0.0232604	0.0468565	0.0928779	0.115473	0.0542589	0.0546762	0.0299902	0.0648754	0.037973
	0.0292858	0.0243878	0.00710955	-0.00293822	0.00705277	-0.00411457	-0.0453837	0.0798878	0.0811462	0.0996176	0.115289	0.173424	0.225012	0.266138	0.40661	0.521573	0.632387	0.654771	0.460987	0.395722	0.393654
	0.013868	0.0086008	0.0227074	0.0141533	-0.00785341	-0.00629988	-0.0160332	0.0451779	0.0858943	0.131973	0.0855287	0.127323	0.124025	0.0962449	0.103432	0.0274027	0.0079238	-0.00677974	-0.0265932	-0.00415816	0.0196599
	-0.150217	-0.0950762	-0.0734054	-0.0455166	0.000441666	0.0450749	0.171442	0.167722	0.109363	-0.071483	-0.0967978	-0.202754	-0.236744	-0.21048	-0.2697	-0.302526	-0.221673	-0.167707	-0.176632	-0.185318	-0.195856
	0.0149294	-0.00079266	0.00748684	0.00601837	0.00237441	-0.00839279	-0.0100913	0.0814433	0.0806593	0.0789389	0.102564	0.121591	0.13671	0.139126	0.144091	0.13915	0.124938	0.119814	0.0992052	0.0862378	0.0770939
	0.0195955	0.00378059	0.00688627	-0.010891	0.00767282	0.00321819	-0.0303319	0.0708783	0.092892	0.0913889	0.0967506	0.104006	0.09189	0.0923167	0.0872963	0.0824069	0.0779382	0.0589832	0.00421896	-0.00601718	-0.00484681
	-0.0455826	-0.0526658	-0.0298371	-0.0243787	0.0101092	0.0142695	0.0669857	0.08371	0.0954781	0.0441211	0.0201809	-0.0473888	-0.0744807	-0.0874211	-0.100335	-0.124399	-0.156089	-0.171523	-0.163204	-0.160866	-0.157869
	-0.417188	-0.394474	-0.390771	-0.179282	0.0799828	0.0992995	-0.0485547	-0.409405	0.0506306	0.282536	0.348279	0.268769	0.0258593	-0.0756758	-0.321015	0.0541372	-0.253679	-0.198701	0.427734	0.65546	0.851146
	-0.00515987	-0.0138593	-0.00418601	-0.00933982	0.00404717	0.00529265	0.012614	0.0759828	0.0839268	0.0795731	0.0653538	0.0250842	0.0205095	-0.00207401	-0.0328508	-0.0473581	-0.0681814	-0.067141	-0.099608	-0.102091	-0.0972992
	0.00284285	0.0138107	-0.00712721	-0.0123834	0.00187094	0.0105125	0.0177214	0.0768811	0.0924931	0.0654472	0.0589229	0.0189505	0.00160994	-0.0186799	-0.0698678	-0.0714512	-0.079046	-0.108491	-0.152203	-0.152366	-0.156185
	0.0406705	0.0149755	0.0107463	-0.00250759	0.0103249	-0.00781733	-0.0512033	-0.0259996	0.0470576	0.16621	0.193548	0.201696	0.221423	0.197312	0.179018	0.305196	0.33162	0.336729	0.32146	0.301693	0.2467
	-9.7185e-05	-0.0345461	-0.0192616	-0.00366048	-0.00962198	0.0132825	-0.0219607	0.0347152	0.0646979	0.110763	0.120044	0.149473	0.215179	0.267251	0.23055	0.27961	0.282332	0.258597	0.234373	0.185067	0.11568
	-0.00250187	-0.00135812	-0.00579577	0.00284878	-0.000251637	-0.00259714	0.0228636	0.0387825	0.0593888	0.0828346	0.120235	0.154229	0.156632	0.150068	0.10101	0.0916477	0.0824802	0.0686066	0.0345417	0.0229497	0.00796725
	0.0345486	0.0310915	0.0059782	0.00932758	0.00990415	-0.0192317	0.0548273	0.108522	0.091312	0.0463851	0.0391517	0.0111244	-0.0235614	-0.0250409	-0.0484429	-0.0524078	-0.0507864	-0.0328119	-0.0139348	0.0488948	0.206197
	-0.0171862	-0.00323742	-0.0110317	0.0198632	-0.00669693	-0.0131662	-0.103411	-0.031347	0.00850736	0.141255	0.318886	0.534853	0.671744	0.556267	0.209997	0.478157	0.764936	0.885422	0.844772	0.896118	0.700925
	-0.0427584	-0.0315587	-0.0184369	-0.0231794	-0.00903909	0.0322185	-0.020723	0.0655794	0.07048	0.08078	0.0920664	0.0350124	-0.124286	-0.0825801	0.0580779	0.0330263	-0.0726204	-0.117812	-0.164118	-0.174897	-0.163277
	-0.0185478	-0.0194051	-0.0326683	-0.00457282	0.000339917	0.00423289	0.0648145	0.107041	0.078321	0.056973	0.0087236	-0.048562	-0.0745548	-0.0504299	-0.0929032	-0.156174	-0.207384	-0.217435	-0.245964	-0.255114	-0.196401
	-0.0357244	-0.0473304	-0.0194619	-0.00971859	0.0132224	-0.00350383	-0.0249807	0.0344271	0.0724789	0.137477	0.104046	0.131834	0.129307	0.101844	0.126699	0.156358	0.159141	0.120341	0.0837944	0.055286	0.05965
	-0.012607	0.0160552	-0.00998439	0.00104009	-0.00110932	6.92382e-05	0.075941	0.101347	0.0779186	0.0487914	0.0153852	-0.0611113	-0.079602	-0.0649918	-0.0993582	-0.121766	-0.180516	-0.1778	-0.219993	-0.212827	-0.183587
	-0.0151137	0.0049709	0.0118277	-0.0040777	-8.13128e-05	0.00415902	-0.00611412	0.0828598	0.0981523	0.0763016	0.0639961	-0.0123666	-0.0290983	-0.0503239	-0.0869093	-0.11262	-0.131891	-0.143657	-0.162245	-0.172655	-0.175954
	0.0104699	0.00686571	-0.00541306	-0.0184119	0.0119454	0.00646654	-0.016138	0.0467418	0.0873298	0.0985415	0.0963592	0.0988317	0.102314	0.088038	0.0530845	0.0414311	0.0538606	0.0693686	0.0669585	0.0649107	0.0430816
	0.00159307	0.0152339	0.0113898	0.0226165	-0.00876091	-0.0138556	0.0242567	0.0838714	0.113098	0.0731706	0.0382732	0.0107071	0.00804231	-0.0157973	-0.0131856	0.00120956	-0.0239984	-0.0376251	-0.0302434	-0.0216808	-0.0182214
	0.036528	0.0298098	0.0584959	0.0142537	0.00436681	-0.0186205	-0.0301236	0.0486992	0.0556977	0.0972209	0.165482	0.31969	0.423617	0.46482	0.548499	0.615055	0.583171	0.642504	0.654395	0.627858	0.664131
	0.0345417	0.0151837	0.0242885	0.0144351	-0.00603242	-0.00840273	0.025602	0.0853211	0.0611179	0.0865616	0.0677954	0.0787015	0.0968431	0.102099	0.0806221	0.029503	0.0210517	-0.000782825	-0.0378694	-0.035047	-0.0320047
	-0.00265897	0.0104739	0.000792548	-0.0115649	0.0131542	-0.00158926	0.0203009	0.0342877	0.063874	0.0767118	0.124259	0.14458	0.112242	0.0893373	0.103428	0.0585659	-0.0246426	-0.0351964	-0.0563758	-0.0307172	-0.0372674
	0.0198865	0.0100227	0.0148248	-0.0270254	0.0228057	0.00421967	0.0251784	0.084701	0.0731623	0.079706	0.0502402	0.002239	0.00637932	0.0429821	-0.047206	-0.0625424	-0.0868884	-0.118766	-0.115454	-0.145492	-0.173248
	0.0284083	0.0214413	0.00484593	-0.00520284	0.00492465	0.000278195	0.00200401	-0.00605036	0.0266627	0.0951782	0.198445	0.349533	0.40592	0.506875	0.539202	0.548504	0.503724	0.440611	0.427098	0.420138	0.422226
	-0.0308743	-0.0103854	0.0107766	-0.0134739	0.0087723	0.0047016	-0.00837105	0.0539021	0.101543	0.0886041	0.0760908	0.0629541	0.0514432	0.0309087	0.0974259	0.123333	0.116809	0.0659147	0.00921837	-0.0194334	-0.0323924
	-0.028008	-0.0223944	-0.00479674	0.00235443	-0.0142851	0.0119307	-0.0961086	-0.00117062	0.0325706	0.106814	0.262189	0.341067	0.400727	0.274372	0.12339	0.239472	0.357773	0.425263	0.360971	0.333991	0.184913
	0.00880441	0.000786434	0.00448947	-0.00113018	-0.00122501	0.00235519	-0.0228822	-0.0123015	0.04235	0.125379	0.181036	0.226194	0.184388	0.197976	0.208706	0.131158	0.0192778	-0.0283328	-0.0473536	-0.0358901	-0.031722
	-0.00585625	0.00658778	-0.0108185	0.0025941	-0.00977535	0.00718125	0.0459657	0.0859234	0.0779481	0.0613157	0.0374	0.0142689	0.0269332	0.0518268	0.0603994	0.0329568	0.01361	-0.00342133	-0.041672	-0.0524481	-0.0531919
	0.0325411	0.0219253	0.016295	-0.00622184	0.0229108	-0.0166889	-0.142577	-0.0233453	0.00897459	0.161065	0.328218	0.451557	0.429893	0.356968	0.269433	0.430499	0.494506	0.454413	0.435714	0.498204	0.348812
	-0.0014936	0.00185287	-0.0128278	-0.0120964	0.00370479	0.00839157	0.00660881	0.0300648	0.0694581	0.0976192	0.102779	0.133154	0.12918	0.12326	0.11951	0.106564	0.101133	0.0831039	0.0411124	0.0372201	0.0291544
	-0.0119296	0.00299637	-0.013325	-0.0170664	0.0188473	-0.00178094	0.0215446	0.0804974	0.0884131	0.0668346	0.0593482	0.062668	0.0418791	0.047025	0.0286933	0.0257762	0.013106	-0.00350366	-0.0214558	-0.0353901	-0.0391103
	-0.0225509	-0.0176238	-0.0328407	-0.0102903	0.00535216	0.00493813	-0.0223937	0.0803373	0.0884663	0.0779863	0.0851748	0.0766538	0.0560112	0.0593047	0.0472706	0.0539972	0.0313973	-0.00726561	-0.038653	-0.0324131	-0.0297739
	0.0617933	0.0310765	0.0467982	0.0102709	-0.018095	0.00782402	0.0101873	0.052156	0.0647809	0.101452	0.0766265	0.0656369	0.0668902	0.0695987	0.110558	0.112674	0.0698102	0.0631454	0.126567	0.229888	0.368365
	0.0212215	-0.00944609	0.00836275	0.0120798	0.000841379	-0.0129212	0.0161804	0.05018	0.0889288	0.089273	0.0813777	0.0995252	0.125093	0.105053	0.116132	0.124534	0.158154	0.163926	0.130619	0.124343	0.121243
	-0.00101235	-0.001801	-0.00752324	-0.00356509	-0.0153545	0.0189196	-0.0469283	0.0875141	0.085458	0.0873825	0.0805749	0.089222	0.062625	0.06319	0.0480718	0.0676171	0.0838956	0.0569816	-0.114631	-0.195893	-0.181623
	-0.0132908	-0.00674682	-0.0242319	-0.0169872	0.000226209	0.016761	0.053863	0.0979813	0.0854641	0.05202	0.0066811	-0.0181235	-0.0473003	-0.0543089	-0.0395638	-0.0671825	-0.0830014	-0.103746	-0.141365	-0.148367	-0.146899
	-0.0151223	-0.0166878	0.0010622	0.00805094	-0.000867538	-0.00718339	-0.083452	0.0433598	0.126304	0.125793	0.107633	0.0250447	-0.133453	-0.0267214	0.143517	-0.0338178	-0.131607	-0.225619	-0.248328	-0.25812	-0.19003
	0.00711099	0.0121917	0.00395934	0.00991487	0.00796047	-0.0178753	-0.0139791	0.0126738	0.0731021	0.117904	0.140565	0.114502	0.134458	0.0810466	0.0868133	0.0684452	0.00883296	0.00168758	0.0209497	0.0124028	0.0280862
	0.00904198	0.030548	0.012986	0.000735213	0.00398988	-0.00472509	0.0487088	-0.00901158	-0.0068413	0.103688	0.180459	0.218944	0.188353	0.138666	0.102142	0.138533	0.236601	0.340224	0.414655	0.500919	0.611655
	-0.0593457	-0.058715	-0.0115202	-0.00199822	-0.012567	0.0145652	0.356205	0.176803	0.028674	-0.101023	-0.16302	-0.22302	-0.199924	-0.2221	-0.176578	-0.0907069	-0.0655951	-0.0708236	-0.0560347	-0.0668923	-0.0809157
	0.0143293	0.0074228	0.00184284	-0.00450359	0.001416	0.00308759	-0.000378641	0.0504336	0.0757667	0.0844633	0.0986539	0.111501	0.113232	0.127107	0.109922	0.0966313	0.106038	0.0938699	0.0825166	0.0965349	0.0724189
	0.00417489	0.00900869	0.00815668	-0.0093039	0.00495127	0.00435262	0.0171512	0.0892702	0.0795171	0.0721873	0.0492323	0.0228119	0.0135935	0.00658436	0.000736091	0.00131961	-0.0203288	-0.0151334	-0.00862327	-0.00473125	-0.00624549
	-0.00415203	-0.0053943	0.00227996	-0.00929478	0.000168932	0.00912585	0.106023	0.0298832	0.0777295	0.0623441	0.0265362	-0.0228405	-0.0537605	-0.0607795	-0.0518174	-0.0731258	-0.07584	-0.0265658	0.0689919	0.0925414	0.0816589
	0.0189363	0.0100723	0.00218324	-0.00530226	-0.00394418	0.00924644	0.0489279	0.11377	0.102641	0.0471942	-0.0103749	-0.0709598	-0.0769131	-0.0766131	-0.0865157	-0.0848487	-0.139828	-0.15587	-0.135744	-0.134916	-0.0951274
	0.00813932	0.0286552	0.00861287	0.017759	0.0160849	-0.0338439	0.0112245	0.0805317	0.115765	0.0876538	0.0494499	-0.00258034	0.0179772	0.0309935	0.0647853	0.0473256	0.062204	-0.00480318	-0.0178703	0.0003508	0.0170404
	0.0851947	0.0504287	0.0113904	-0.000279231	0.0119751	-0.0116959	-0.0890724	-0.0107599	0.0161818	0.129639	0.275728	0.368844	0.466184	0.350488	0.243697	0.436997	0.549737	0.570825	0.581221	0.500704	0.420232
	-0.0308506	-0.0219644	-0.00103794	-0.0131681	0.000308924	0.0128592	0.155893	0.143575	0.00491242	0.00769309	-0.0149627	-0.108176	-0.143103	-0.160049	-0.128046	-0.124653	-0.326754	-0.352359	-0.344602	-0.328223	-0.287656
	-0.00655956	0.00426157	-0.00125231	0.00300767	0.00216308	-0.00517076	0.0399343	0.078475	0.0915904	0.0728627	0.0317637	-0.0136699	7.96786e-06	0.0091175	-0.0120271	-0.0427182	-0.0675811	-0.0931252	-0.124692	-0.104997	-0.0773981
	-0.00740099	-0.0078677	6.47529e-05	0.00714912	-2.23021e-06	-0.0071469	-0.0102364	0.0716656	0.0790747	0.0892751	0.0867666	0.117143	0.154215	0.12414	0.00964391	0.115145	0.129088	0.16904	0.171736	0.151077	0.0866412
	0.00169279	-0.00202701	-0.00948635	-0.00230241	0.000511115	0.00179129	0.0335223	-0.0443101	0.0367237	0.11227	0.16909	0.196094	0.194868	0.189044	0.214706	0.208307	0.220276	0.297617	0.420151	0.391278	0.392549
	0.0338334	0.0243576	-0.00799957	0.0108058	-0.00625588	-0.00454995	0.00510609	0.0933062	0.058819	0.0849775	0.0712764	0.0624143	0.032654	0.0209065	0.00819599	0.0258987	0.040336	0.0421609	0.0406054	0.055085	-0.00204657
	-0.083699	-0.0620652	-0.0364453	-0.01853	0.0112557	0.00727435	0.0137557	0.115019	0.0998085	0.0658276	0.00724697	-0.0434692	-0.0736352	-0.0914911	-0.130422	-0.161942	-0.184414	-0.198864	-0.231288	-0.231852	-0.255263
	0.0107177	0.00877442	0.00121143	-0.000711242	-0.0102439	0.0109551	0.0542421	0.0966413	0.0878545	0.0514894	0.00699646	-0.0262757	-0.0402119	-0.0439734	-0.0581038	-0.0894673	-0.127529	-0.14348	-0.18267	-0.181941	-0.15243
	0.00967262	0.00453665	0.0129694	-0.0025713	0.00533111	-0.00275981	-0.0177459	0.0377792	0.0838137	0.102827	0.104061	0.123943	0.12477	0.0952056	0.102072	0.0557292	0.0315921	0.0021418	-0.00985926	0.00221434	0.0210691
	-0.0230713	-0.0331317	-0.0286553	-0.0240316	0.00588776	0.0181438	0.0709118	0.0873071	0.0891293	0.0467603	-0.00462239	-0.0548205	-0.076798	-0.0438693	-0.0566098	-0.0971846	-0.0984095	-0.144132	-0.19376	-0.183465	-0.168219
	-0.00794226	-0.00880625	-0.026639	-0.0165699	0.00482843	0.0117415	0.0403173	0.0846278	0.0871048	0.0671909	0.0164371	-0.0217305	-0.0343735	-0.0508085	-0.0375644	-0.0641913	-0.0486598	-0.0713699	-0.0908698	-0.0788313	-0.101912
	-0.0117519	0.00936321	0.0126627	0.00227133	-0.00115795	-0.00111338	0.0641443	0.107505	0.0907729	0.0509102	-0.00590141	-0.061908	-0.0825462	-0.0808448	-0.0642998	-0.0735628	-0.115777	-0.110976	-0.145765	-0.142155	-0.142491
	0.0261731	-0.0247783	0.0155533	0.00951071	-0.00554166	-0.00396904	0.0422015	0.0366244	0.0870969	0.059478	0.0843875	0.0834515	0.0541775	0.0234275	-0.0154814	-0.0846481	-0.0986682	-0.117204	-0.152901	-0.168907	-0.211415
	-0.0227771	0.00318312	-0.0447267	-0.00327243	0.00640904	-0.00313661	0.12432	0.0971857	0.0629595	0.0416303	-0.0171703	-0.0377441	-0.102517	-0.0716576	0.0516131	-0.0243175	-0.0693509	-0.115525	-0.112303	-0.100222	-0.0475744
	0.0273306	0.00786503	0.00586625	0.0100755	-0.00228525	-0.00779028	-0.0714715	-0.00966824	0.089419	0.132501	0.172153	0.318125	0.376423	0.418929	0.561931	0.701007	0.625139	0.56805	0.435206	0.376772	0.299492
	-0.099014	-0.0582898	-0.0552832	-0.0504358	0.030894	0.0195418	0.0829368	0.109878	0.106644	0.0367463	-0.0509726	-0.170548	-0.16546	-0.167929	-0.159378	-0.173405	-0.226425	-0.249268	-0.273466	-0.273463	-0.250486
	0.00991557	0.0133504	0.00804148	0.0061758	-0.00635185	0.000176049	0.0221112	0.0703508	0.0737413	0.0681125	0.0699117	0.0688565	0.06518	0.0702449	0.0950954	0.0983297	0.0792367	0.114789	0.209043	0.250432	0.245532
	0.007031	0.0272508	0.0349179	-0.00398815	0.0109069	-0.00691878	-0.104312	-0.0134618	0.0385352	0.156872	0.233333	0.240252	0.28877	0.271112	0.247362	0.393291	0.434138	0.447523	0.416672	0.367905	0.320484
	0.0143633	0.00847829	0.00846659	-0.000354277	-0.00538672	0.005741	-0.0358097	-0.0101789	0.0568259	0.12701	0.160458	0.22585	0.245898	0.240169	0.242126	0.225858	0.227233	0.221928	0.213813	0.198219	0.214948
	0.0138303	0.0322524	0.0235944	0.0104473	-0.00234876	-0.00809857	0.0729476	0.0767361	0.147928	0.0630935	-0.048703	-0.135011	-0.147597	-0.147467	-0.18737	-0.202259	-0.247427	-0.279291	-0.233247	-0.234757	-0.217789
	-0.00983024	-0.0263041	0.0086427	-0.00222071	-0.00127292	0.00349364	0.0771836	0.0881146	0.0698386	0.0385326	0.0264791	-0.0586664	-0.046591	-0.057613	-0.0551012	-0.0524202	-0.115652	-0.137164	-0.168051	-0.165333	-0.100549
	-0.00975756	-0.00656662	-0.0261055	0.0002648	-0.00910796	0.00884316	0.0553946	0.0978823	0.105675	0.0527922	-0.017307	-0.0906611	-0.0803788	-0.0672875	-0.0890834	-0.121405	-0.167408	-0.170891	-0.157438	-0.144251	-0.11386
	0.0255771	0.0247568	0.00462578	0.0265251	-0.0126132	-0.0139119	0.061982	0.0714526	0.117684	0.0536531	0.0120438	-0.0449854	-0.0578491	-0.0421937	-0.0574152	-0.0787509	-0.103203	-0.13543	-0.107925	-0.0819209	-0.0344705
	-0.0557471	-0.0202692	-0.03152	0.010882	0.00693285	-0.0178148	0.0790144	0.0907667	0.114049	0.0802473	-0.0447191	-0.157901	-0.182133	-0.172634	-0.191486	-0.254014	-0.311818	-0.338992	-0.323488	-0.325831	-0.316183
	-0.0162698	-0.0120567	-0.0110398	-0.00291362	0.00361551	-0.0007019	0.04842	0.0621632	0.0966708	0.0765314	0.0179318	-0.0178466	-0.0634339	-0.0314859	-0.0444849	-0.0863448	-0.100568	-0.128306	-0.129389	-0.0915956	-0.101081
	0.019643	0.00142836	-0.00627788	-0.00675685	-0.00126178	0.00801864	0.0393371	0.115624	0.0795255	0.0445251	0.0138872	-0.0370646	-0.0464918	-0.0362706	-0.0558551	-0.0732453	-0.101809	-0.10163	-0.137402	-0.141592	-0.115796
	-0.0253217	-0.0137417	-0.00978909	0.00255204	-0.00741672	0.00486469	0.061508	0.0778375	0.0755088	0.0473102	0.0336692	-0.00608549	-0.0236421	-0.00640329	-0.0339541	-0.034652	-0.0493935	-0.0777969	-0.0969099	-0.114227	-0.129866
	0.00895097	-0.0016899	-0.00580661	-0.00528908	0.00855952	-0.00327042	-0.0474331	0.0261734	0.0822821	0.125123	0.117791	0.140905	0.141656	0.144511	0.133914	0.116472	0.0523854	0.0383247	0.0118339	0.0217447	0.0295107
	0.0104716	-0.00604535	-0.00321705	-0.00779704	-0.00237064	0.0101677	0.043057	0.0877234	0.0933495	0.0606565	0.0046213	-0.0703278	-0.0513779	-0.0330194	-0.0455912	-0.0391499	-0.0909246	-0.117338	-0.072623	-0.0474791	-0.0385379
	0.00202848	0.00623611	0.00327563	-0.00817808	0.00216632	0.00601178	0.0888881	0.124718	0.0197388	0.0453493	0.0146927	-0.0327301	-0.0701779	-0.0838218	-0.0483866	-0.0217834	-0.214505	-0.217941	-0.168409	-0.206126	-0.0723443
	-0.0328555	-0.0281948	-0.0274415	-0.00891969	0.00750157	0.00141814	-0.0480504	0.040826	0.0675453	0.102322	0.1347	0.136084	0.102323	0.0696397	0.0585358	0.0117314	-0.0173743	-0.0508863	-0.0311277	-0.0305471	-0.0206424
	0.016909	0.0191937	0.00319153	-0.0096198	0.0072034	0.0024164	-0.0227323	0.0557745	0.0819182	0.0805769	0.100525	0.109993	0.0973021	0.117039	0.105827	0.105764	0.108958	0.0892817	0.0384532	0.02362	0.022691
	-0.023317	-0.0120191	0.01072	-0.0157465	0.00576132	0.00998513	-0.0125603	0.0118474	0.0366411	0.103213	0.148806	0.131652	0.11785	0.107328	0.0844221	0.0451212	-0.0224839	-0.0795706	-0.0772424	-0.062551	-0.0628313
	0.0182879	0.017962	0.00449476	0.00211239	0.00321263	-0.00532502	0.000779066	0.0480767	0.0687843	0.0965345	0.0889101	0.0806901	0.0975187	0.0754317	0.0863069	0.0859945	0.0627196	0.0355451	0.00895765	-0.00276237	-0.0147101
	0.040778	0.0439165	0.126225	0.022309	-0.0515021	0.0291931	-0.0420526	0.0448778	0.0214447	0.155835	0.0875331	0.105716	0.0185113	0.0411839	0.108452	0.0702718	0.162185	0.212588	0.0650722	-0.065641	-0.0852807
	-0.0147139	-0.0110403	-0.00564933	-0.000668943	-0.00775798	0.00842693	-0.000762649	0.0854432	0.0716077	0.0643275	0.0666443	0.0356766	0.00702372	-0.0124212	-0.0370904	-0.068271	-0.00597506	-0.0153198	-0.0112724	-0.0378105	-0.053347
	0.00806931	0.0143505	0.00924472	0.00935742	0.00576566	-0.0151231	0.0535477	0.110414	0.0773767	0.0683694	0.000898227	-0.0351231	-0.0502656	-0.0453795	-0.017263	-0.0696003	-0.0840206	-0.102685	-0.124343	-0.142743	-0.11205
	-0.00146559	0.00955447	0.00947854	0.00736048	0.00414096	-0.0115014	0.00758418	0.0928587	0.0800842	0.065728	0.059954	0.0427051	0.0480114	0.0403394	0.0499289	0.0437645	0.0501915	0.0282371	0.0204601	0.00287399	-0.00781881
	0.0195897	0.00375186	0.00445557	-0.00624672	0.00131247	0.00493425	-0.0449787	0.0170837	0.0705706	0.105017	0.141827	0.237062	0.29042	0.332876	0.390404	0.365355	0.349945	0.340287	0.314953	0.302113	0.290286
	-0.00595243	0.00631264	-0.00382611	-0.00334372	-0.000278472	0.0036222	0.0236612	0.073949	0.10433	0.054479	0.034078	-0.00213032	0.00642592	0.00241646	0.00873405	-0.0128541	-0.0221464	-0.0304104	-0.0134518	-0.0113551	-0.0134929
	0.000245143	0.0123855	-0.0132225	-0.00127629	0.00566723	-0.00439095	0.0215568	0.0374271	0.0964846	0.0692455	0.0736372	0.0643611	0.0331575	0.0926343	-0.000697579	-0.021754	0.00530591	-0.0398071	-0.0377361	0.0059195	-0.0467276
	0.0261933	-0.0185237	-0.0028781	-0.00339733	0.0104132	-0.00701586	-0.0223791	-0.00156687	0.0919057	0.112212	0.12055	0.144407	0.125822	0.0874762	0.0998603	0.0617023	-0.00926656	-0.0492952	-0.0444742	-0.0216349	-0.0218832
	0.0106444	0.00214899	0.0005894	0.00623088	0.00961318	-0.015844	0.0603608	0.122387	0.102286	0.0338976	-0.00938295	-0.0768638	-0.0895228	-0.0712329	-0.124604	-0.162149	-0.199855	-0.207122	-0.217967	-0.16587	-0.127948
	0.057085	0.0673037	0.0190537	0.0103568	0.00102852	-0.0113853	-0.013886	0.00045127	0.0327707	0.103573	0.181516	0.392177	0.523464	0.633934	0.731223	0.609463	0.681154	0.720139	0.729381	0.73906	0.690145
	0.0399551	0.0410679	0.00837927	0.00399992	-0.00459573	0.00059581	0.00299511	0.0288886	0.0594964	0.091924	0.109062	0.106317	0.114766	0.112958	0.129423	0.12335	0.127523	0.097626	0.0848228	0.068127	0.0782653
	0.0232069	0.0327619	0.0132735	-0.00813659	0.00351644	0.00462015	0.083733	0.0683242	0.0766853	0.0694774	-0.0101192	-0.0290673	-0.0287043	-0.0250132	-0.0523102	-0.0457425	-0.089838	-0.078655	-0.0779277	-0.0211506	0.0537476
	-0.0956413	-0.0840441	-0.0541527	-0.034914	-0.00560149	0.0405155	0.0576022	0.0647494	0.050517	0.0567107	0.0215786	-0.00814295	-0.0331007	-0.0562199	-0.066667	-0.0752759	-0.0954473	-0.127279	-0.150482	-0.150813	-0.160066
	-0.0272197	-0.00231377	-0.0155296	0.00199526	-0.00690957	0.0049143	0.0219733	0.0734366	0.0552315	0.0694143	0.0661985	0.044544	0.051639	0.0491408	0.00295223	-0.00801347	-0.00688349	-0.0304137	-0.0599645	-0.0914438	-0.0897817
	-0.00524662	0.00629219	-0.0114712	-0.00233728	-0.00699664	0.00933391	-0.00454483	0.0386386	0.0547522	0.0849735	0.106499	0.0966047	0.0909217	0.0516167	0.065723	0.0300032	-0.0331773	-0.0494873	-0.0387903	-0.0241473	-0.0180392
	0.0493382	0.0175334	0.0106571	0.012082	0.000313871	-0.0123959	-0.0516712	-0.01627	0.0139257	0.128225	0.227762	0.398257	0.498302	0.550441	0.756721	0.878095	0.898768	0.848226	0.763769	0.670475	0.616941
	0.0103877	-0.00017026	0.00385218	0.0015522	-0.00469594	0.00314374	-0.0196532	0.0733678	0.0764105	0.064912	0.0910581	0.0673634	0.0875141	0.0620211	0.0851461	0.0886771	0.0697432	0.0677234	0.0348075	0.0262634	0.0765256
	0.00650229	0.00686545	0.00174477	-0.0011442	0.00373036	-0.00258616	-0.0205778	0.078919	0.0742715	0.0754305	0.0834552	0.0904486	0.0749983	0.0674659	0.0494505	0.0254708	0.05041	0.0285757	0.0221657	0.0109573	0.00593022
	-0.0153582	-0.0353071	0.00964194	-0.00092177	-0.0143906	0.0153123	0.0977907	0.117314	0.0569143	0.0181454	-0.0169401	-0.084377	-0.114471	-0.122577	-0.123418	-0.182142	-0.214703	-0.285941	-0.289977	-0.248058	-0.140583
	0.0476992	0.0276002	0.0100663	0.0114103	-0.0140535	0.00264315	-0.113516	0.00287123	0.0836132	0.0780735	0.234707	0.335097	0.339954	0.383144	0.397539	0.410967	0.486199	0.473124	0.386764	0.314165	0.292017
	0.00335493	-0.00199281	-0.010111	0.0127388	-0.0138721	0.00113327	-0.0298338	0.00553754	0.0710909	0.109529	0.130544	0.115606	0.092863	0.100176	0.0861054	0.0154149	-0.020758	-0.0369486	-0.0316883	-0.0301519	-0.0415199
	0.00185142	0.0026589	-0.000378605	0.0101521	-0.0198651	0.00971296	0.0331865	0.0793469	0.0828931	0.0803506	0.00247598	-0.0240663	-0.00813234	-0.000136144	0.00512083	-0.0226445	-0.0336133	-0.0607738	-0.0608157	-0.0455304	-0.044089
	0.00945199	0.00656589	-0.00273021	-0.00683897	0.00698376	-0.000144792	0.0718694	0.0648183	0.0905342	0.0517784	0.00906976	-0.0580958	-0.0688599	-0.0735007	-0.0599248	-0.100767	-0.104135	-0.147625	-0.134271	-0.119439	-0.102677
	0.00852376	0.000248087	-0.00210406	-0.00340603	0.00104383	0.00236219	-0.00995125	0.0408137	0.0697346	0.0760524	0.108465	0.100381	0.0785455	0.0746006	0.0783948	0.0727039	0.0775034	0.072832	0.0404323	0.0378487	0.0311466
	-0.0155682	-0.00488335	-0.0145226	-0.00578257	0.000549384	0.00523319	0.0376659	0.0702519	0.0776025	0.0503675	0.0446393	0.00113934	-0.013106	-0.0288632	-0.0259878	-0.0260939	-0.0308827	-0.0551402	-0.0699759	-0.086609	-0.0875664
	-0.0173843	-0.00696141	0.00932526	0.00460823	0.013265	-0.0178733	0.04265	0.115406	0.0743076	0.0622387	0.00893838	0.00772982	0.0173388	0.0691487	0.0938101	0.105232	0.0554651	0.037323	0.0385049	0.051442	0.0851836
	0.0570805	0.0388695	0.0611052	0.0105098	0.0173839	-0.0278937	-0.144134	-0.0420918	-0.0111182	0.161909	0.348295	0.459196	0.728372	0.525422	0.209507	0.448555	0.615082	0.755511	0.734782	0.728806	0.566447
	-0.0232954	-0.0124731	-0.0310224	-0.0429873	0.00687424	0.036113	0.0435828	0.0962654	0.0481543	0.0514886	0.00887888	-0.0945767	-0.0819138	-0.0436968	-0.0371023	-0.016677	-0.0721838	-0.132048	-0.156995	-0.198769	-0.119721
	-0.197712	-0.147648	-0.0917995	-0.0854063	0.0212784	0.0641279	0.189286	0.166093	0.0334556	-0.0542728	-0.114221	-0.212035	-0.303337	-0.313742	-0.487496	-0.571982	-0.662611	-0.736046	-0.899586	-0.963681	-1.04336
	0.0318247	0.0282473	0.0202776	-0.00704739	0.0121509	-0.00510351	-0.0101151	0.0409757	0.0772957	0.0839311	0.0971825	0.126508	0.119237	0.112404	0.164483	0.15567	0.171907	0.20312	0.198059	0.18227	0.134986
	-0.00627212	0.0109376	-0.0061421	0.00493024	-0.000237263	-0.00469297	-0.0274845	-0.0019072	0.0607441	0.0934252	0.163536	0.121011	0.131293	0.116959	0.138234	0.125974	0.0284039	-0.0352733	-0.00602711	0.00059624	0.020125
	0.0228775	0.0223756	0.0145417	0.00463703	-0.00886052	0.00422348	-0.044742	0.0414637	0.0642435	0.0983392	0.120029	0.172797	0.196856	0.239585	0.279536	0.22197	0.13539	0.0990815	0.0273762	0.0159639	0.138949
	0.00727309	0.00598858	-0.00581273	0.00329636	-7.9949e-05	-0.00321641	0.0325172	0.0806696	0.0882365	0.0480138	0.0371922	0.0638595	0.0435472	0.0599446	0.0570908	0.0603162	0.0222629	0.0185262	0.000923105	0.0202307	0.0273959
	0.0558258	0.0394007	0.0183066	0.00893062	0.0191881	-0.0281187	-0.0283744	0.0325553	0.0979169	0.15986	0.0495564	-0.031639	-0.104919	0.24228	0.545113	0.415176	0.146	0.0607944	-0.133053	-0.10016	-0.0129239
	0.0295477	0.0132977	0.017931	0.0127046	-0.00245332	-0.0102513	-0.030989	0.0581592	0.0842916	0.072876	0.10905	0.0838488	0.0846253	0.0636487	0.0783751	0.107971	0.104694	0.0727998	0.0610271	0.0788389	0.0621047
	0.0577158	0.0673316	-0.00142944	0.00683963	-0.000730383	-0.00610923	-0.0249165	0.0774196	0.063851	0.0765439	0.0960785	0.0948257	0.078513	0.0434386	0.0208619	-0.0189493	0.0347023	0.0522888	0.0935973	0.137258	0.171614
	-0.0307178	-0.024516	0.0361015	-0.0134209	0.0274319	-0.0140111	0.083051	0.0913713	0.119713	0.0298013	-0.0272044	-0.127837	-0.0908384	-0.101829	-0.105902	-0.096305	-0.187952	-0.242944	-0.185934	-0.174727	-0.159119
	-0.0543948	-0.0579963	-0.0427073	-0.0238199	-0.00632416	0.0301441	-0.0189973	-0.0227117	0.0513883	0.0981533	0.143289	0.110748	0.106798	0.0272088	0.00561644	-0.0722362	-0.144806	-0.163666	-0.150923	-0.152604	-0.134409
	0.0295433	0.0289207	0.00798769	-0.000601598	-0.000818272	0.00141986	0.0361314	0.0670325	0.0721978	0.0690602	0.0345826	0.0110236	0.00817628	0.0159117	-0.0251674	-0.0234934	-0.0583994	-0.0553035	-0.0511546	-0.0535556	-0.0622624
	0.00978897	0.00870431	0.00780791	0.00481675	0.0056221	-0.0104389	0.0545255	0.107437	0.10245	0.0347434	-0.00860613	-0.0557286	-0.0568259	-0.0678995	-0.0698183	-0.120215	-0.131759	-0.1789	-0.180393	-0.191064	-0.167265
	0.00318216	0.0278636	0.0159384	-0.00413311	-0.000393268	0.00452638	-0.0230063	0.0591345	0.0659928	0.0772573	0.0957326	0.0934932	0.0533214	0.0544766	0.0376326	0.0301422	0.0371834	0.00700144	0.0358777	-0.00366614	0.00260735
	-0.0330966	-0.030696	-0.0176351	-0.0161577	0.00343802	0.0127197	0.0370162	0.113434	0.0772632	0.0381009	0.000617977	-0.0126631	-0.0232665	-0.0418681	-0.0271836	-0.0387114	-0.0513917	-0.0546482	-0.0633261	-0.0756407	-0.0756807
	0.0448095	0.0235702	0.0167783	0.00476885	-0.00390581	-0.000863044	-0.0376202	0.0568835	0.0714764	0.0805543	0.108656	0.136646	0.148561	0.146082	0.158401	0.15563	0.169163	0.152654	0.0624056	0.0729021	0.0652689
	0.0104492	-0.000524788	-0.00914353	-0.00138275	0.00492292	-0.00354017	0.0208003	0.0249205	0.047379	0.0791474	0.109355	0.0986543	0.0934579	0.0716851	0.0954433	0.0678156	0.0305845	0.0165015	0.0394651	0.0300742	0.0265298
	-0.00245376	-0.00585493	-0.0209318	-0.02978	0.0251042	0.00467587	-0.0116293	0.0433152	0.0960726	0.073709	0.0718134	0.0474803	0.0589365	0.0532728	0.013391	0.0424864	0.0450244	-8.53048e-06	-0.00894406	-0.00557752	-0.0172578
	0.00302796	0.00063337	-0.0105926	0.0108253	-0.0129912	0.00216585	0.0176178	0.00725705	0.0574837	0.0909119	0.102505	0.0704467	0.0790746	0.056817	0.0521064	0.0168101	-0.00586664	-0.0527676	-0.0394598	-0.02744	-0.0212083
	0.0178164	0.00554585	0.000600461	0.00231657	0.00200411	-0.00432068	-0.000202418	-0.00834398	0.0336876	0.0997178	0.157184	0.20296	0.270081	0.292321	0.393904	0.470262	0.344031	0.353132	0.367195	0.417746	0.412001
	0.0384893	0.0446373	0.0229681	0.0135074	-0.00253099	-0.0109764	-0.0807906	0.0833781	0.0849834	0.0906067	0.109755	0.108931	0.103405	0.0940787	0.0514644	0.0612844	0.0466199	-0.00202452	-0.0739191	-0.0438304	-0.0111181
	-0.146057	-0.0879312	-0.091739	-0.030451	0.00581664	0.0246344	0.151945	0.0707308	0.0766402	0.0399578	-0.0879419	-0.211797	-0.254994	-0.304304	-0.362317	-0.396407	-0.435008	-0.483999	-0.4743	-0.501111	-0.508816
	0.000102885	0.0120143	-0.0061609	-0.00389863	0.00698873	-0.00309008	-0.023003	0.0715831	0.0683503	0.080913	0.0811802	0.0794529	0.0696625	0.0703716	0.0248399	-0.00402464	0.0417697	0.0469492	0.0464455	0.0374208	0.0454855
	0.0342922	0.0286004	0.0200768	-0.00309142	0.0168289	-0.0137375	0.0245145	0.0754688	0.123891	0.0739931	-0.00850178	-0.00860156	0.025276	0.0325455	0.06542	0.0676322	0.034333	0.0572569	0.0752092	0.0819703	0.101113
	0.00407084	-0.00403505	-0.00167814	-0.0195731	0.0216899	-0.00211673	-0.0391631	0.0686395	0.0621232	0.0847431	0.101306	0.128678	0.117132	0.0941431	0.0593798	0.0591038	0.0676639	0.0248419	-0.080841	-0.0979116	-0.0894248
	-0.00316847	0.00926512	0.0065159	-0.00622087	0.0014423	0.00477857	-0.00857669	0.0445959	0.0612092	0.0768939	0.0958991	0.0867814	0.0781385	0.0739973	0.071289	0.0623947	0.0714251	0.0458811	0.00354603	0.00406394	-0.0181456
	-0.077754	-0.0464643	-0.036739	-0.0451908	-0.00340197	0.0485928	0.000915544	0.027473	0.037031	0.0674891	0.0932227	0.0569047	0.0387358	0.0385881	0.00188287	-0.0308181	-0.0423326	-0.0556496	-0.114504	-0.133	-0.1497
	-0.000280556	-0.0058583	0.00536208	0.0126207	-0.0202129	0.0075922	0.0572106	0.00999407	0.0778482	0.0603154	0.0616206	0.0667408	0.0627412	0.0386634	0.0131661	-0.0446066	-0.0744851	-0.0854084	-0.149436	-0.148089	-0.171224
	0.00730621	-0.00339275	0.0308357	-0.0236276	0.0218258	0.0018018	0.00760075	0.0759766	0.0549836	0.0575892	0.0762189	0.0548945	0.0492555	0.042272	0.0739116	0.0724282	0.065706	0.037617	0.0582614	0.0452125	0.048553
	0.0262205	-0.00127813	0.0302125	-0.0160124	-0.0242056	0.040218	0.0674033	0.0424235	0.058861	0.0310189	0.0339166	-0.0732515	-0.0772327	-0.111214	-0.228206	-0.242659	-0.311368	-0.3289	-0.410001	-0.466467	-0.463518
	0.0222878	0.0286375	0.0219936	0.0131709	-0.0114708	-0.00170015	-0.0246474	0.096316	0.0851486	0.0693684	0.0489584	0.0127648	-0.0176254	-0.0378728	-0.0468908	-0.0458166	-0.0765268	-0.0817528	-0.0696371	-0.0688853	-0.0567447
	-0.036757	-0.0317958	-0.0151009	-0.0259027	0.0036306	0.0222721	-0.0228239	0.0670577	0.0693391	0.0664973	0.0709914	0.0605248	0.00728213	0.00959718	0.0142448	-0.029711	-0.0712565	-0.0874529	-0.0876118	-0.0981858	-0.111004
	-0.0243436	0.0119435	-0.0174984	-0.00114325	0.000831363	0.000311886	-0.0326741	0.0248709	0.0626171	0.100931	0.116497	0.0991321	0.120434	0.0789113	0.0942718	0.0648257	0.0153475	0.0106968	-0.0083076	-0.0159213	-0.00355452
	-0.0456143	-0.0253412	-0.00103563	-0.0174896	0.0100259	0.00746371	0.00138832	0.0255779	0.0423739	0.0833998	0.112264	0.09937	0.0696177	0.0654039	0.0604865	0.0282464	0.00670137	-0.0605212	-0.129717	-0.123556	-0.164554
	-0.00407755	-0.0242765	-0.0317586	-0.0202361	-0.00194129	0.0221774	0.112469	0.100921	0.0151054	0.00888652	0.0124769	-0.0568744	-0.107908	-0.104374	-0.0738882	-0.0412858	-0.223644	-0.145783	-0.16377	-0.138596	-0.116667
	0.0107797	-0.00598281	0.00247946	0.0064235	-0.00121028	-0.00521322	0.0119185	0.0204701	0.0715912	0.0903686	0.0828026	0.0641512	0.0451851	-0.00594513	-0.00623333	-0.0246043	-0.0619351	-0.0731226	-0.0702495	-0.0528474	-0.0542374
	-0.00135758	0.00805227	0.00385294	-0.00392537	-0.000777463	0.00470282	0.0430417	0.0936878	0.0747433	0.039811	0.0156491	-0.0424516	-0.053157	-0.0520775	-0.0830185	-0.133943	-0.169614	-0.170715	-0.206115	-0.209039	-0.158166
	0.00151911	0.00326563	0.00370949	0.000672715	-0.00371717	0.00304446	-0.0178048	0.0641387	0.0788931	0.083117	0.059826	0.0353445	0.040363	0.0419975	0.0435901	0.0309817	0.0430956	0.059345	0.0583005	0.0485621	0.0367108
	0.00950478	0.00244139	0.000471654	-3.03351e-05	0.00490392	-0.00487358	0.0224889	0.0771122	0.069447	0.059709	0.0466872	0.0112755	-0.00804081	0.0070222	-0.0111517	-0.017432	-0.0408231	-0.00950824	-0.022612	-0.0252649	-0.015949
	0.0395309	0.0289263	0.00497918	0.00703947	-0.00734858	0.000309122	-0.0840989	0.000869253	0.0241329	0.109139	0.22014	0.248053	0.309634	0.255989	0.194263	0.321055	0.34489	0.382789	0.353401	0.344449	0.276453
	-0.00855695	-0.0252977	0.00367171	-0.0104207	0.00246514	0.00795555	0.0553307	0.103693	0.0899199	0.0394529	-0.0260241	-0.0527028	-0.0552413	-0.0709791	-0.0773123	-0.121896	-0.147378	-0.191119	-0.200466	-0.180251	-0.142615
	0.0163911	0.0173983	0.0105266	0.0153347	-0.0058181	-0.00951664	0.037284	0.0435417	0.0962893	0.071789	0.0307867	0.0186389	0.0629357	0.113479	0.157821	0.147209	0.16916	0.138871	0.193234	0.181575	0.187537
	-0.0116778	-0.00663625	0.00430811	0.00449711	-0.0106254	0.00612829	0.0212778	0.100113	0.076987	0.0433525	0.0217075	0.0118915	-0.0199424	-0.037571	-0.0369512	-0.0621269	-0.0826821	-0.0746	-0.0751778	-0.102148	-0.10661
	0.0135934	0.0177288	0.0109949	0.000841704	-0.00652675	0.00568505	-0.00715012	0.00128265	0.0800527	0.10202	0.0874259	0.0815142	0.0761895	0.07795	0.0518991	0.0121834	-0.0304574	-0.0347791	-0.0270365	0.0100367	0.0190394
	-0.0118185	-0.00616698	0.00391918	0.00615771	-0.00752376	0.00136606	0.0170643	0.118341	0.0645485	0.0431653	0.0247655	-0.0132167	-0.0155608	0.0368595	0.0871491	0.107695	0.0831308	0.0250075	-0.064702	-0.0666505	-0.0782928
	0.0306277	0.014598	0.0167827	0.00918511	-0.00681854	-0.00236658	-0.0205947	0.0333011	0.0509452	0.0893263	0.118522	0.164741	0.169917	0.196988	0.145423	0.155782	0.178082	0.205195	0.2571	0.257761	0.242627
	0.00248145	0.00914019	0.00769479	-0.000697816	0.000316453	0.000381367	-0.00582724	0.0135391	0.0569691	0.0966625	0.106692	0.102273	0.0905169	0.0574083	0.0672986	0.0397723	-0.00758184	-0.0258535	-0.014137	-0.0163872	-0.00820952
	0.0512955	0.0414933	0.0341453	0.000163005	-0.00994301	0.00977999	0.127972	0.136511	0.0794958	-0.0249049	-0.0607732	-0.151345	-0.132936	-0.147827	-0.087823	-0.167701	-0.216246	-0.272096	-0.231762	-0.109063	-0.0222904
	-0.00199003	-0.00249053	-0.00403306	-0.00609947	0.00575391	0.000345567	0.063516	0.0877849	0.0746017	0.040789	0.000925547	-0.0391429	-0.0604847	-0.054621	-0.0534523	-0.0614029	-0.083732	-0.0865756	-0.0950441	-0.118519	-0.0961327
	-0.0389731	-0.0197234	-0.0238182	-0.0150062	-0.00675619	0.0217624	-0.0193407	0.0909931	0.0843909	0.0690812	0.0203465	-0.0283053	-0.0362751	-0.0539201	-0.0635582	-0.118426	-0.135319	-0.123047	-0.156372	-0.152217	-0.210324
	0.0051933	0.0167691	-0.00241581	-0.0101033	0.0122455	-0.00214215	0.124136	0.164649	0.0527979	0.00287979	-0.0754351	-0.225509	-0.232792	-0.258773	-0.501499	-0.552204	-0.609673	-0.704197	-0.880864	-0.959267	-1.05292
	-0.0194958	-0.0129173	-0.00819218	-0.0122654	0.00715916	0.00510622	0.0406725	0.078181	0.078905	0.0432275	0.0207029	-0.00351697	-0.0227698	0.00373897	-0.0186087	-0.00682389	-0.0157568	-0.0292075	-0.0365978	-0.0220558	-0.0329672
	-0.0312361	-0.0144403	-0.0138912	-0.0128581	-0.00151352	0.0143716	0.0154296	0.0416096	0.0524549	0.0777789	0.0650345	0.0688831	0.0479146	0.0422239	0.0317777	0.0526855	0.0102075	-0.0435595	-0.0231689	0.0106171	0.00983968
	0.0042174	0.0139711	-0.0121644	0.0045777	-0.00661441	0.0020367	0.0393039	0.0927832	0.0617068	0.0569626	0.0136138	-0.0018754	-0.00562784	-0.000799078	-0.018146	-0.0173597	-0.035132	-0.0429391	-0.0567197	-0.0435292	-0.0592958
	0.0124731	0.000336191	-0.000265151	0.00864007	-0.0144901	0.00585005	0.0478004	0.0964182	0.0845766	0.0468603	-0.0152402	-0.0619463	-0.0844355	-0.0571499	-0.0841045	-0.0863581	-0.12208	-0.127097	-0.108046	-0.0994697	-0.0681854
	0.0138587	0.0183448	0.0127318	0.00301656	-0.0222277	0.0192112	0.166055	0.117431	0.0735824	-0.00458987	-0.105658	-0.165117	-0.167123	-0.146892	-0.0848483	-0.11384	-0.16351	-0.207185	-0.175799	-0.180286	-0.126641
	0.000764034	0.00211786	0.00485352	0.00788879	0.00655776	-0.0144466	0.0446738	0.0654287	0.0686489	0.0632479	0.0384197	-0.000106437	-0.0110199	-0.0039848	-0.0424827	-0.0588864	-0.0570612	-0.0686486	-0.0668349	-0.0709625	-0.0451777
	0.0185281	0.0173467	0.0105695	0.0016867	-0.00651894	0.00483225	0.035803	0.0619886	0.095557	0.0285585	0.0387353	0.0104823	0.039933	0.0323621	0.00423534	-0.0219595	-0.0292595	-0.0216784	-0.0333556	0.0114146	0.0339217
	-0.00387672	5.36296e-05	-0.00118699	-0.00303584	-0.00216762	0.00520346	0.00896956	0.0732778	0.0702648	0.056384	0.051016	0.0507565	0.0518327	0.0487003	0.0689528	0.0773985	0.0746795	0.0694155	0.0923301	0.0960194	0.104361
	-0.0083214	0.0241124	0.0557324	-0.019459	-0.00377005	0.0232291	0.00214147	0.0197193	0.0904572	0.062852	0.0666233	0.094081	0.11231	0.102505	0.142729	0.153942	0.153288	0.120398	0.134524	0.0862404	0.0560612
	-0.020673	0.000103551	-0.00177114	0.00877756	-0.0127433	0.0039657	0.034538	0.0567251	0.105224	0.0692492	-0.00470813	-0.0218093	-0.0588706	-0.0661535	-0.0407607	-0.0602732	-0.100822	-0.134408	-0.113183	-0.114892	-0.0747047
	0.0473231	0.0264719	0.0225473	0.0139523	-0.00498738	-0.00896494	0.0227195	0.043759	0.0252285	0.056943	0.124205	0.154297	0.155762	0.194058	0.252673	0.377081	0.414019	0.436783	0.52758	0.648359	0.957216
	0.0028153	-0.00178569	-0.0118094	0.00152088	0.00389319	-0.00541407	-0.0188781	0.083139	0.0853219	0.06826	0.0508566	0.0237232	0.00765749	0.0229286	-0.00126202	-0.00681596	0.0186168	0.0433718	0.0249294	-0.00636368	-0.0274901
	-0.416637	-0.304623	-0.221244	-0.147495	0.0307317	0.116763	0.0840289	0.199243	0.0639972	-0.0508318	-0.150197	-0.401821	-0.527766	-0.570787	-0.96814	-1.01007	-1.07926	-1.13491	-1.14138	-1.18279	-1.21392
	0.0382838	-0.0093775	0.0169832	4.94043e-05	0.0153158	-0.0153652	0.0209958	0.0529435	0.0789902	0.0595526	0.0657523	0.0262704	0.00649595	0.0391987	-0.00808124	-0.0635936	-0.062582	-0.0854313	-0.122292	-0.129805	-0.154528
	0.027541	0.0169526	0.0406985	-0.00171597	0.0176896	-0.0159736	-0.0991287	0.0537117	0.08261	0.127549	0.113468	0.0629297	0.0184077	0.00460909	0.125776	0.104655	0.0148127	-0.0524521	-0.0958374	-0.134442	-0.124441
	-0.0142717	0.00843103	-0.00383034	-0.0203409	0.0183744	0.00196652	0.0285372	0.105588	0.0706205	0.0667982	-0.0112798	-0.0399466	-0.0481907	-0.0818821	-0.0595419	-0.0542168	-0.128154	-0.134108	-0.128108	-0.13988	-0.090592
	0.0189702	0.000883922	-0.00274294	-0.0176942	0.0046105	0.0130837	-0.0287	0.0238844	0.0554523	0.0942293	0.104091	0.138722	0.144271	0.134926	0.171576	0.180403	0.163203	0.175423	0.183806	0.16945	0.164316
	0.0346477	0.0335446	0.0354855	0.00816662	-0.0021517	-0.00601494	0.0770765	0.122488	0.115473	0.029984	-0.0772252	-0.140925	-0.148827	-0.141448	-0.189728	-0.233266	-0.290447	-0.323806	-0.299337	-0.301233	-0.273183
	0.00106087	0.0433231	-0.00405981	-0.00975224	-0.0135215	0.0232738	0.0815146	-0.160731	0.0702788	0.120751	0.126667	0.293671	0.28459	0.264543	0.0879401	0.0939343	0.085074	-0.0961179	-0.0344217	-0.0340248	0.0419013
	0.0163451	0.00926569	-0.00222971	0.00875153	0.00807106	-0.0168226	0.110165	0.114133	0.102902	0.00425705	-0.0532677	-0.114204	-0.13331	-0.150893	-0.142428	-0.101768	-0.0429598	-0.0153321	-0.00435823	-0.0131732	-0.0405064
	0.0386066	0.0279462	0.0100769	0.0110525	-0.000218941	-0.0108335	-0.0236016	0.0528371	0.096121	0.0781559	0.0682145	0.134048	0.134868	0.184902	0.214085	0.266582	0.372712	0.382093	0.403591	0.371813	0.357383
	0.00332574	-0.0082176	-0.0203479	-0.00431183	0.00987809	-0.00556626	-0.00508066	0.0254299	0.0535656	0.0952477	0.0971022	0.105438	0.0690156	0.0662853	0.06003	0.0446771	-0.00684273	-0.0419044	-0.0314246	-0.0308549	-0.0278236
	0.0358472	0.0267415	0.0192934	0.0148168	-0.0154084	0.000591559	-0.119371	-0.0705744	0.0242738	0.170006	0.255573	0.315708	0.319297	0.299513	0.234758	0.315386	0.395226	0.392897	0.363562	0.329141	0.282796
	-0.0538497	-0.0455694	-0.0360305	-0.033123	0.00276538	0.0303577	0.0386192	0.066836	0.0438809	0.0613123	0.0192334	-0.0241954	-0.0348214	-0.0639571	-0.0877139	-0.0985467	-0.0992157	-0.0883998	-0.121807	-0.122511	-0.127439
	0.0315834	-0.0126404	0.0295995	-0.0105691	-0.011995	0.022564	0.0206665	0.0566801	0.0958753	0.0582989	0.00554426	-0.0855087	-0.13781	-0.167684	-0.170652	-0.189406	-0.246502	-0.256991	-0.256171	-0.201065	-0.19991
	-0.000348278	-0.00172149	0.000103415	0.00091682	-0.0122622	0.0113454	0.0596482	0.0687899	0.0385011	0.0405707	0.0406701	0.0413999	0.0571934	0.0459799	0.0230033	0.000461845	-0.0263152	-0.0222424	-0.0184059	-0.0117554	-0.00394816
	-0.0199488	-0.0131047	0.00178088	-0.0137692	0.00972067	0.00404857	0.0252059	0.0655159	0.0791093	0.0511771	0.0344289	0.039444	0.00476502	0.0115502	-0.00216358	-0.0589297	-0.0906112	-0.113881	-0.159297	-0.14926	-0.107248
	-0.00860512	-0.0114283	-0.00638811	-0.000672494	-0.00497128	0.00564378	-0.0012434	0.0588839	0.067364	0.0736829	0.0548618	0.0673419	0.0671224	0.0681951	0.0506184	0.070246	0.0764013	0.0501398	0.0503698	0.0381615	0.0273445
	0.0316542	0.0236024	0.0112767	-0.00441115	-0.00260762	0.00701877	0.0227006	0.0816654	0.0733661	0.0449602	0.0290698	-0.00410187	-0.0274843	-0.0175438	-0.0158935	-0.0091086	0.0126732	0.039732	0.157581	0.183767	0.19571
	-0.0101027	-0.010459	-0.0289339	-0.00145084	0.00388742	-0.00243658	-0.0257636	0.0127622	0.0530808	0.0943244	0.12612	0.0853067	0.0861261	0.0236007	0.0232247	-0.0510423	-0.135867	-0.196311	-0.194451	-0.190048	-0.193197
	0.0156076	0.00356265	-0.00362518	-0.010488	0.00775126	0.00273669	-0.0182166	0.0222461	0.0812397	0.0770284	0.0923082	0.10096	0.0915471	0.087395	0.0754997	0.0561419	0.0323746	0.0266825	0.0428516	0.0602996	0.0655872
	-0.00300621	0.0183033	0.00991423	0.00326877	0.00453259	-0.00780136	0.0552324	0.0324235	0.0529971	0.0638948	0.0605414	0.0363378	0.0352935	-0.00611321	0.0185669	-0.0135171	-0.0111894	0.0109825	-0.000579709	0.0306411	0.0505464
	-0.00585354	-0.00455084	-0.00757817	-0.00830405	0.00315496	0.0051491	0.0133931	0.0316415	0.0454712	0.0769773	0.0845341	0.0992115	0.100913	0.106708	0.127239	0.130633	0.12995	0.113622	0.0695349	0.0464439	0.0316274
	0.00803358	2.44045e-05	-0.00503135	0.0127302	-0.00264505	-0.0100851	-0.0177317	0.0250563	0.0566449	0.0926692	0.110074	0.120749	0.124081	0.10162	0.0889133	0.0655527	-0.00109082	-0.00909711	-0.0464522	-0.0410869	-0.0351648
	0.00703409	-0.0166107	-0.0205755	-0.00906111	-0.0019179	0.010979	0.101894	0.128607	0.0361117	0.0336146	-0.0545855	-0.142929	-0.159652	-0.159252	-0.168627	-0.205976	-0.349853	-0.2627	-0.247539	-0.24022	-0.112018
	0.0613274	0.0448466	0.0264442	0.0195538	-0.00129196	-0.0182618	0.0578531	0.0730092	0.0918514	0.0594326	-0.00767031	-0.0748709	-0.0683564	-0.0392272	-0.0263313	-0.0301569	-0.0496101	-0.0867559	-0.0782283	-0.0492318	-0.0445007
	0.0244203	0.010683	0.0080033	0.0120252	-0.00321759	-0.00880765	-0.0304649	0.0240496	0.0626438	0.0865671	0.121656	0.158461	0.19048	0.175158	0.166472	0.251859	0.298527	0.360547	0.351006	0.381245	0.332195
	0.0124006	0.0184409	0.00696807	0.0084454	0.00233927	-0.0107847	-0.0264121	0.0535234	0.0666925	0.0927796	0.0797436	0.0845289	0.0765345	0.0803707	0.0358884	0.0180259	0.00730198	0.012863	0.011514	0.0222508	0.0193197
	-0.00641265	-0.020206	-0.0241821	-0.0515984	0.0348565	0.016742	0.0629543	0.0882345	0.0658963	0.0373745	-0.0160837	-0.0721528	-0.0873379	-0.0565468	-0.123178	-0.0798863	-0.108296	-0.142843	-0.151976	-0.114651	-0.137711
	0.0111008	0.00772106	0.00299509	0.000179337	0.00236049	-0.00253982	0.0369477	0.0794122	0.0677353	0.0453784	0.0280851	-0.020393	-0.0281561	-0.0458911	-0.0559672	-0.0697206	-0.0846902	-0.085158	-0.0739971	-0.0711773	-0.080032
	-0.0179645	-0.00443499	0.0216991	-0.00537981	0.000145322	0.00523449	0.00155933	0.0513232	0.0798041	0.0593104	0.057689	0.0314719	0.0428725	0.0171672	0.0102242	-0.0152541	-0.0317612	-0.0418141	-0.066361	-0.050149	-0.0492681
	0.0432709	0.00941577	0.0451126	0.013866	-0.00757232	-0.00629369	0.0232667	0.0830373	0.0617922	0.0353123	0.0575872	0.0478227	0.0433938	0.0326747	0.0168769	0.00791625	0.0259362	0.0152953	-0.0303237	-0.023961	-0.0152313
	-0.00324672	0.0242763	0.00367932	-5.06129e-05	0.0111675	-0.0111169	-0.0288751	0.0423883	0.0794894	0.0837514	0.0887419	0.101446	0.0987406	0.114328	0.0991191	0.0894069	0.0957217	0.106911	0.110286	0.0944778	0.0884212
	0.0954372	0.0525385	0.0542036	0.00857156	0.00244183	-0.0110134	-0.100692	-0.0217765	0.00801205	0.126527	0.253085	0.341071	0.416761	0.323614	0.197771	0.348606	0.439789	0.496836	0.538378	0.490207	0.42542
	0.0231691	0.014418	0.00342223	0.00734033	-0.0150833	0.00774299	-0.0157264	-0.0123401	0.0123626	0.0973402	0.164755	0.213446	0.225955	0.215267	0.187364	0.180434	0.179096	0.136488	0.104309	0.0778243	0.0605974
	-0.00941342	-0.00741893	0.0113385	-0.0067509	0.0142391	-0.00748824	-0.00521229	0.0164292	0.0747483	0.0936782	0.0812288	0.109964	0.0929244	0.0846131	0.075078	0.0384406	-0.016771	-0.0543855	-0.0544786	-0.0486702	-0.0213841
	0.0285056	0.022031	0.0254496	0.0225895	-0.012763	-0.00982649	0.0044463	0.132998	0.116503	0.0610706	-0.0518794	-0.133581	-0.272976	-0.188752	0.0011842	-0.116578	-0.21234	-0.234091	-0.278563	-0.232385	-0.190122
	0.0160501	-0.0380472	-0.054886	-0.00235752	0.0590518	-0.0566942	0.0610728	0.191535	0.171408	-0.0120064	-0.102197	-0.167634	-0.253004	-0.209055	-0.300245	-0.329097	-0.336033	-0.475033	-0.344275	-0.237552	-0.311278
	0.026218	0.0115389	0.0202777	0.00356199	0.00871379	-0.0122758	0.0308479	0.0529379	0.0814559	0.0669771	0.0331592	-0.0139605	-0.0385294	0.00957252	0.0227095	0.0269982	-0.0107814	-0.0370602	-0.0827187	-0.0909826	-0.0667613
	-0.0588444	-0.0728196	-0.0461831	-0.0323272	7.98309e-05	0.0322473	0.129714	0.117017	0.0571638	-0.0181835	-0.0655355	-0.155197	-0.128431	-0.154496	-0.17698	-0.208401	-0.160036	-0.103377	-0.141763	-0.133946	-0.131507
	-0.000192044	0.0202842	0.0121781	0.0157901	-0.0157131	-7.70442e-05	0.0384179	0.0704732	0.0993651	0.0448724	-0.000857489	-0.0349003	-0.0420037	-0.0331746	-0.0523477	-0.058618	-0.0794772	-0.121498	-0.0748602	-0.0444353	-0.0655763
	0.00124935	0.0185943	0.00165469	0.00156413	-0.00651276	0.00494862	-0.0105279	0.0209319	0.0784925	0.0706447	0.0864915	0.078503	0.0865337	0.0883862	0.0540431	0.00436163	-0.014859	-0.0572213	-0.0312765	-0.0423755	-0.0251934
	0.0196291	0.025676	0.0100259	0.0139514	-0.00668766	-0.0072637	-0.0114722	0.0247074	0.0590918	0.0880057	0.097834	0.144276	0.181956	0.185578	0.231651	0.194747	0.24759	0.23507	0.222094	0.197112	0.175038
	-0.0127094	-0.00772525	-0.00357328	0.01561	0.00157912	-0.0171891	0.0515925	0.0854151	0.109891	0.0480187	-0.0269249	-0.132725	-0.157791	-0.157336	-0.151444	-0.212473	-0.239235	-0.265849	-0.263009	-0.235294	-0.227006
	-0.00124463	0.00302475	0.000134324	0.00895474	0.0011288	-0.0100835	-0.0477024	-0.00244538	0.0479602	0.105359	0.157379	0.233839	0.278835	0.347519	0.393858	0.369015	0.366599	0.346542	0.300386	0.266906	0.234615
	0.00612549	-0.0131351	-0.00472012	0.00916028	-0.0215885	0.0124282	0.0271429	0.0843994	0.0913561	0.0642719	-0.0292067	-0.0687183	-0.0837226	-0.0687832	-0.100963	-0.0788622	-0.11422	-0.146101	-0.108063	-0.126239	-0.083949
	0.0124178	-0.00597086	0.0275669	-0.000725511	0.00104363	-0.000318125	-0.04334	-0.0143129	0.0141635	0.0914187	0.202703	0.312351	0.36584	0.337186	0.138793	0.31403	0.471994	0.53436	0.525732	0.513329	0.387502
	0.0179293	-0.00134838	0.00494726	-0.00332206	-0.00803268	0.0113547	0.0102512	-0.0109235	0.0224114	0.086397	0.130446	0.282851	0.332878	0.399703	0.385945	0.363654	0.411841	0.389893	0.35144	0.317883	0.270291
	-0.0185096	-0.0226802	-0.00908071	-0.00344491	-0.00315037	0.00659528	0.0617837	0.0613734	0.0517144	0.0385924	0.029503	0.00236103	-0.00287663	-0.0184947	-0.0462528	-0.0608253	-0.0729142	-0.0809101	-0.107699	-0.0933269	-0.0997102
	0.00172453	0.0126038	0.00959206	-0.00250952	-0.0123827	0.0148922	0.0507057	0.078455	0.0898165	0.0292583	-0.0136248	-0.0672136	-0.0775579	-0.0870302	-0.0851137	-0.122378	-0.142157	-0.172497	-0.161253	-0.131131	-0.120599
	-0.0175163	-0.0400056	-0.0272428	-0.0111035	0.00656943	0.00453412	0.0871603	0.10685	0.0413408	0.0349961	-0.0255334	-0.0897707	-0.0976548	-0.0926612	-0.134801	-0.164624	-0.171385	-0.193224	-0.22779	-0.238607	-0.173479
	-0.0347158	-0.0245259	-0.0389566	-0.0206363	0.00422301	0.0164133	0.0273453	0.0383608	0.0546747	0.0584163	0.0535033	0.0253125	0.00675292	-0.032305	-0.0170481	-0.0465493	-0.0583709	-0.0754036	-0.110857	-0.115989	-0.123687
	-0.0136258	0.0560274	0.0204531	0.0114378	-0.0101575	-0.00128026	0.0406964	0.0667454	0.0800373	0.0155484	0.0467393	0.0358793	0.0205785	0.0267214	0.0327677	-0.0179836	0.0582546	0.0553336	0.0195489	0.0457575	0.00371269
	-0.00585242	-0.00333841	-0.000749323	0.00102095	-0.0108169	0.00979599	0.0593359	0.0704221	0.066691	0.0337	0.00754046	0.00960012	-0.0146709	-0.00665277	-0.0252809	-0.0457404	-0.00692247	0.0168534	0.00923431	-0.00198521	-0.00173281
	-0.00372509	0.0169467	0.0258328	-0.0126503	0.012575	7.52719e-05	0.0196228	0.0756743	0.0764959	0.0477819	0.0276511	0.0211236	0.00727938	-0.00295327	0.00890446	-0.030887	-0.0112991	-0.0350053	-0.0173615	-0.0536501	-0.027856
	-0.00559734	0.00717851	-0.00796844	-0.0254031	-0.00131391	0.026717	0.00044387	0.0452224	0.0145232	0.083817	0.076516	0.102133	0.0959291	0.124243	0.185465	0.153307	0.144989	0.0797354	0.0888083	0.0955603	0.0758762
	-0.0120192	-0.00939121	-0.00329859	-0.00929371	0.00495464	0.00433906	0.010633	0.0926748	0.077088	0.0449405	0.0175534	-0.00230174	-0.00625232	-0.00753651	-0.0208464	-0.0265522	-0.0334771	-0.0372673	-0.0551812	-0.0623261	-0.0442206
	0.0034586	0.033031	0.0271568	0.000450108	-0.0197499	0.0192998	0.0322312	0.0510915	0.0751256	0.0545034	0.0147721	0.0139767	-0.0356082	-0.0237198	-0.0506583	-0.053256	-0.0720259	-0.112297	-0.134329	-0.17168	-0.18676
	0.00152031	-0.000952578	-0.0352497	-0.00335345	0.00446058	-0.00110711	0.0475622	0.0989211	0.069738	0.0262833	0.00553485	-0.0362872	-0.0765109	-0.0509106	-0.0771582	-0.174495	-0.224956	-0.238087	-0.262488	-0.275463	-0.194345
	-0.0182971	-0.0152768	-0.020079	-0.0176986	-0.00234167	0.0200402	0.0191256	0.0584168	0.0566736	0.0464538	0.0461886	0.0265523	0.0383643	0.0462862	0.115082	0.116224	0.0934191	0.100579	0.0780078	0.0309673	0.0649215
	-0.0519275	-0.0409826	-0.00682495	-0.00930062	0.00252083	0.00677977	-0.00117962	0.061697	0.0812751	0.054654	0.0435058	-0.0307193	-0.0528863	-0.0431947	-0.131412	-0.164603	-0.259957	-0.215617	-0.270855	-0.270712	-0.285943
	0.00765186	-0.0101022	-0.00614275	0.00479147	0.00570031	-0.0104918	0.0546247	0.108719	0.0694086	0.0186453	0.00561682	-0.0631412	-0.0837166	-0.0526474	-0.0926764	-0.130076	-0.192403	-0.186714	-0.217011	-0.184924	-0.119803
	-0.0221519	-0.0137453	-0.0144717	-0.00806451	0.00248194	0.00558258	0.0381302	0.0878486	0.0688932	0.0367139	0.00930504	-0.0492987	-0.0667226	-0.0658806	-0.0852557	-0.0906512	-0.0837259	-0.0819982	-0.0299702	-0.0275236	-0.0406051
	-0.00624716	0.023587	0.00498654	0.0180265	-0.00507458	-0.012952	-0.042581	-0.00428528	0.0359955	0.0847203	0.185366	0.256393	0.285323	0.241234	0.116845	0.199128	0.303838	0.337482	0.362046	0.317456	0.281474
	0.00067821	0.0171377	-0.00538271	0.0187304	-0.0103117	-0.00841875	-0.00587331	0.0330445	0.0468301	0.0772327	0.102897	0.0869112	0.0799625	0.0372386	0.0359504	-0.00144873	-0.0107243	-0.0507275	-0.00944955	-0.0479199	-0.0133584
	-0.0245367	0.00536798	-0.0180662	-0.00339311	-0.003702	0.00709512	0.0615709	0.0740875	0.0663343	0.0252558	0.0113478	0.0207394	-0.00375944	-0.021227	-0.0509917	-0.112472	-0.143372	-0.154434	-0.204626	-0.263733	-0.294744
	0.0266887	0.0392141	0.0240338	0.017863	-0.0127768	-0.00508619	0.0277789	0.0760187	0.109723	0.056638	-0.0196681	-0.0656647	-0.095013	-0.122058	-0.0843179	-0.0999001	-0.108366	-0.163787	-0.166761	-0.100137	-0.124553
	0.00418586	-0.0054162	-0.00516628	-0.0114555	0.00844936	0.00300609	0.0386029	0.0388244	0.0565819	0.0490805	0.0580787	0.0830846	0.080331	0.0916627	0.0946831	0.0619073	0.0414821	0.00886637	-0.0215912	-0.0612801	-0.0723906
	0.0136174	-0.00099211	0.0216022	-0.0107987	0.00713975	0.00365893	0.0385502	0.0549876	0.0637056	0.0466835	0.0364521	0.0121954	-0.0056786	-0.0215093	-0.0129933	-0.0392201	-0.038582	-0.0438166	-0.0201598	-0.0329026	-0.0182301
	0.0224441	0.00194889	0.0116998	0.00979097	-0.0117606	0.00196965	-0.0650172	0.0296277	0.093642	0.0950374	0.0886619	0.0688117	0.0849929	0.0573987	0.11507	0.139068	0.109017	0.108906	0.0580512	0.019251	0.00258807
	-0.020334	-0.0164812	-0.0107027	-0.0140179	-0.000982542	0.0150004	0.00559187	0.0583301	0.036847	0.053593	0.0745192	0.0771973	0.0811759	0.0646238	0.0546711	0.0424225	0.0512703	0.0354386	-0.0323944	-0.0432025	-0.0406178
	0.125427	0.103794	0.0764027	0.0235072	0.0155267	-0.0390339	-0.185195	-0.061577	-0.0225381	0.21049	0.34123	0.46369	0.43206	0.382279	0.318075	0.48715	0.483448	0.481407	0.452265	0.367017	0.32241
	-0.0115038	0.0018224	0.00179802	-0.00176303	-0.00495577	0.00671879	-0.0020746	0.00939443	0.0400014	0.0599663	0.129167	0.173836	0.236885	0.168904	0.0490651	0.144742	0.276879	0.294127	0.325155	0.356435	0.243428
	-0.012831	0.00565876	-0.00469281	-0.00344648	0.00527596	-0.00182947	0.0483005	0.109345	0.0471165	0.0382805	0.00155612	-0.0145477	-0.0283664	-0.0163812	-0.0707581	-0.0684253	-0.0817016	-0.0909336	-0.0968231	-0.0897861	-0.0736698
	0.00154668	0.0148442	-0.0025418	-0.0097515	0.00636013	0.00339136	-0.00904819	0.0340662	0.0727656	0.0806963	0.060745	0.0480574	0.043637	0.0451732	0.0314412	0.00677911	0.0348887	0.0189739	0.0338461	0.0209593	0.0183925
	0.0256247	0.00756166	-0.00310765	0.00990224	0.0201633	-0.0300655	0.00582965	0.0516482	0.0355105	0.0698679	0.109276	0.056162	0.0805178	0.0873572	0.0801324	0.061433	0.0827691	0.0703948	0.0384584	0.0527454	-0.0426573
	-0.0750391	-0.0486229	-0.00058211	-0.0248179	0.00446626	0.0203516	0.127301	0.142064	0.0621112	-0.0164548	-0.0934488	-0.168186	-0.14825	-0.186341	-0.230007	-0.232019	-0.158039	-0.128804	-0.187465	-0.19477	-0.242695
	0.00883004	0.00265205	-0.00079509	0.0123092	-0.00283836	-0.00947086	-0.00643001	0.0207177	0.0614769	0.0751549	0.100455	0.135064	0.135343	0.161497	0.220921	0.188617	0.154406	0.168732	0.163532	0.141384	0.1316
	0.0255979	0.0121515	0.0132447	0.00525387	0.00771302	-0.0129669	-0.0278152	0.0125635	0.0623461	0.0902933	0.116795	0.117728	0.0980381	0.101079	0.0906772	0.0580934	0.0166376	-0.00628378	-0.0168603	0.00657736	-0.00826931
	-0.00300114	0.0227356	0.00514538	0.00022108	-0.000508893	0.000287817	0.0483968	0.0842269	0.0570184	0.0462277	0.00488489	-0.0365014	-0.0455868	-0.0539175	-0.0636867	-0.0731487	-0.1207	-0.1289	-0.166657	-0.159733	-0.115298
	-0.00970842	0.00350223	0.0145851	-0.000316665	0.00235611	-0.00203945	-0.0326332	0.04754	0.0675312	0.0735313	0.0867785	0.0934746	0.0869798	0.0775999	0.0781223	0.0816229	0.126732	0.141107	0.114311	0.105886	0.0813372
	-0.0446106	-0.0110667	0.00310925	0.0187868	0.0179728	-0.0367596	-0.0424107	0.0162955	0.0492002	0.106121	0.148255	0.207804	0.258167	0.115853	0.00663815	0.126943	0.209553	0.193693	0.275255	0.273191	0.238828
	0.00677797	0.00102088	0.00111322	0.000919786	0.0102205	-0.0111403	0.00126375	0.0449257	0.0514649	0.0642419	0.089931	0.121497	0.174156	0.245191	0.304019	0.302409	0.309482	0.255149	0.213081	0.171651	0.129039
	0.0235363	0.0150993	-0.00788872	0.0109432	-0.0069827	-0.00396047	0.030407	0.0776896	0.0630144	0.0474336	0.0257873	0.0651833	0.0514562	0.043483	0.0166457	0.0209462	-0.0117831	-0.0368534	-0.0532731	-0.0659953	-0.0508185
	0.018432	0.0246109	0.00594621	0.00167498	-0.00103024	-0.000644737	-0.0250101	0.0497144	0.0841148	0.0752304	0.0568785	0.0490119	0.0513439	0.0496674	0.0391472	0.034279	0.0648437	0.0676204	0.0593349	0.0522235	0.0433451
	-0.000484803	-0.0196522	-0.0042377	-0.00408216	1.60825e-05	0.00406608	0.00874637	0.0342111	0.0493254	0.0791096	0.0643631	0.0661406	0.0640026	0.0430932	0.0289093	0.0191767	0.0340516	0.0109609	-0.0161989	-0.0267384	-0.0278921
	0.00119705	0.0112179	0.00680708	0.000616886	0.0116337	-0.0122506	0.0170413	0.11164	0.0585324	0.0428465	0.0215763	-0.0201655	-0.0297477	-0.0687235	0.0236973	0.0457007	0.0823432	0.0515724	0.109115	0.0708233	0.0509614
	-0.012357	0.00301465	-0.0091173	-0.00594466	0.0072085	-0.00126383	0.0144806	0.0233746	0.0449324	0.0619262	0.0956875	0.0894724	0.0846806	0.0601214	0.0326635	0.0139388	-0.0398903	-0.0484731	-0.0596253	-0.0502359	-0.0568965
	-0.0258688	-0.0476265	-0.0202864	-0.00673424	-0.00202772	0.00876195	0.122231	0.129918	0.00854193	-0.0160014	-0.0148105	0.0416512	0.04342	0.0669304	-0.0491965	-0.115595	-0.116483	-0.068515	0.0040257	0.0983838	0.19224
	0.0048978	-0.021137	0.00116659	-0.0127782	0.00838478	0.00439346	-0.0173271	-0.00667384	0.0327155	0.0994184	0.126057	0.118535	0.113341	0.0822638	0.0952504	0.0536148	-0.00567513	-0.0242472	0.00990447	0.0262922	0.0353367
	-0.00165042	0.0109607	0.0088503	-0.00537417	0.00384755	0.00152661	0.0222921	0.0828355	0.028027	0.0533463	0.0502436	0.021681	0.0488975	0.0485022	-0.00767585	-0.0135317	-0.0468935	-0.0505561	-0.137511	-0.142816	-0.15895
	0.0030581	-0.00506554	0.00764706	0.00127505	-0.00417079	0.00289574	0.0243029	0.0650059	0.055146	0.0452123	0.0456856	0.045622	0.0341538	0.0375805	0.060118	0.0552689	-0.00368913	-0.00725734	-0.0178145	-0.00781556	-0.0192258
	-0.617178	-0.538108	-0.321272	-0.222109	0.0547914	0.167318	1.03403	0.544042	0.24201	-0.48945	-1.25981	-1.88946	-2.03246	-1.88573	-1.06581	-1.67641	-2.28494	-2.48035	-2.56767	-2.72292	-2.26285
	0.0176015	-0.00409248	0.0233883	0.0262275	-0.0142116	-0.0120159	0.112715	0.0243712	-0.00386992	-0.00723488	0.124163	0.202856	0.364369	0.311806	0.285967	0.242331	0.167523	0.0941661	0.00524554	-0.0123071	0.00509273
	0.0478121	0.024596	-0.0033428	0.0199133	-0.0118934	-0.00801991	-0.0244181	0.0341586	0.0767479	0.0823671	0.0771276	0.0401565	0.0649065	0.080298	0.0454165	0.0340249	0.0348944	0.0131024	0.0168614	0.0143706	0.0153131
	0.0123303	-0.0120081	0.0045789	-0.00242198	-0.00196781	0.00438979	-0.000359114	0.021754	0.0431285	0.0689915	0.0999833	0.0984184	0.0979181	0.102545	0.0749286	0.0520933	0.0331297	0.0159606	-0.0250483	-0.0434524	-0.0662562
	0.00500915	0.00419924	0.0229523	-0.0026715	-0.0110883	0.0137598	0.0390825	0.085785	0.0889686	0.0179179	-0.00766589	-0.0592684	-0.0651163	-0.0994772	-0.103714	-0.110486	-0.1456	-0.170156	-0.169239	-0.159066	-0.138012
	0.0516192	0.0339741	0.0285067	0.00867224	0.00500422	-0.0136765	-0.00688425	0.050494	0.0584261	0.0677702	0.0815896	0.0610938	0.032626	0.0251342	0.0193831	0.0219129	0.000783965	-0.0121025	-0.0507388	-0.0531781	-0.0542466
	0.0027127	-0.00756987	-0.0072439	-0.00778222	0.00515366	0.00262857	0.0312071	0.0935942	0.0543806	0.0346334	0.0204725	-0.0309089	-0.0342188	-0.0422338	-0.0427361	-0.043029	-0.0391605	-0.0445932	-0.0191343	-0.0105487	0.00156175
	-0.00796996	0.00607312	-0.0284321	-0.0189668	0.00340269	0.0155641	0.0321857	0.039911	0.0835069	0.0420752	0.0236406	-0.0310171	-0.0371885	-0.0550112	-0.0520589	-0.0918978	-0.100716	-0.129619	-0.0811368	-0.088349	-0.082722
	0.0141041	-0.0182102	-0.000472992	0.00928605	-0.0150882	0.00580217	0.0367231	0.0460343	0.0695289	0.0674486	0.0109952	-0.0260837	-0.0472409	-0.0488289	-0.0299276	-0.0345402	-0.0946608	-0.137055	-0.127646	-0.109204	-0.0819966
	0.00501349	0.01906	-0.00861077	-0.00448347	0.00269249	0.00179097	-0.0323374	0.0356522	0.0724765	0.0847775	0.0735727	0.097437	0.0966401	0.081828	0.0775843	0.0692401	0.0404817	0.0293767	0.020074	0.0310799	0.0351926
	0.026729	0.019191	0.016248	-0.00282001	-0.00409639	0.00691639	0.0500565	0.0848418	0.059509	0.0204953	0.014096	-0.0657945	-0.0818276	-0.0691958	-0.0660269	-0.115655	-0.127782	-0.1421	-0.166141	-0.168258	-0.118639
	0.0384919	0.00956423	0.00383872	0.0111248	-0.0128905	0.00176571	-0.067741	0.000251418	0.0877932	0.121149	0.0926573	0.134076	0.122795	0.115478	0.198528	0.255323	0.24887	0.213441	0.158064	0.109883	0.0709802
	-0.0256584	-0.0127472	-0.00746262	-0.00564425	0.00494807	0.000696162	-0.0141785	0.0441496	0.0603019	0.0616547	0.0832402	0.0727379	0.0609333	0.0706787	0.0908551	0.087715	0.13074	0.133364	0.151676	0.119487	0.110578
	-0.000114472	0.000575914	0.0139161	0.00670917	0.00864921	-0.0153584	0.00548846	0.0598388	0.0558953	0.0746614	0.0552708	0.0417828	0.0263685	0.00045048	0.00173504	-0.0018467	-0.0218295	-0.0429307	-0.0724825	-0.05481	-0.0450263
	0.0506436	0.00993128	0.0308852	0.00895349	0.00036118	-0.00931468	-0.0410285	0.017046	0.0514104	0.0876529	0.129698	0.171795	0.19671	0.148533	0.164239	0.271276	0.352188	0.452886	0.44118	0.450241	0.410108
	0.0183351	0.0106714	0.00130465	0.0125276	-0.00940014	-0.00312745	-0.0036684	0.0329953	0.0386908	0.0616746	0.108708	0.212792	0.270924	0.356531	0.459281	0.429917	0.456611	0.424682	0.377899	0.334086	0.298871
	0.00844847	0.0190473	-0.00246564	-0.000541368	-0.0157834	0.0163248	0.0286279	0.0772476	0.0536805	0.0361078	0.022302	-0.0254369	-0.00526862	-0.00562155	-0.0105411	-0.0425589	-0.00673114	-0.029369	-0.0353112	-0.0450403	-0.0537435
	0.0229488	0.0150177	0.0328933	0.000708025	-0.00261668	0.00190863	-0.0886011	-0.012273	0.0204599	0.107979	0.204805	0.26024	0.285677	0.272581	0.168713	0.285112	0.343542	0.332162	0.297119	0.275549	0.205191
	0.046183	-0.00397241	0.00422831	0.0287459	-0.00806054	-0.0206853	-0.0241633	0.0626596	0.0460918	0.0892778	0.0804484	0.0858908	0.115509	0.079188	0.0565742	0.0389089	0.0339329	0.0325303	0.0226742	0.0364577	0.0804076
	0.00547412	-0.00621938	-0.00339942	0.00326317	0.000392287	-0.00365545	-0.00774667	0.0365103	0.0619874	0.0743127	0.0721653	0.065845	0.0539337	0.0347318	0.0250072	0.00516339	-0.0129082	-0.0131643	-0.011313	0.00366028	0.00494475
	0.0186257	0.00576356	0.0106267	-0.00589504	0.0113075	-0.00541246	0.020263	0.055315	0.0589975	0.0565684	0.0477685	0.0303928	0.0265397	0.0133675	-0.0245295	-0.0314088	-0.0904473	-0.0549896	-0.0546199	-0.0335088	-0.0244194
	0.0202856	-0.00461975	0.0183838	-0.0136333	0.0364129	-0.0227796	0.0254868	0.117044	0.136229	0.0146288	-0.0372986	-0.101522	-0.146374	-0.154681	-0.220954	-0.171542	-0.231709	-0.226835	-0.183683	-0.163402	-0.157636
	-0.00387643	-0.0103891	-0.0136336	-0.0270414	-0.000149622	0.0271911	0.0307718	0.0705215	0.0288126	0.047469	0.0280158	0.00948258	-0.0242523	-0.00903254	-0.01836	-0.0352932	-0.0623928	-0.0915918	-0.141014	-0.0902516	-0.0543561
	0.0131035	-0.00347609	-0.00698007	-0.00634506	-0.00185717	0.00820223	0.0107928	0.0281134	0.0454204	0.0674808	0.0726443	0.0907761	0.0859125	0.0809762	0.0717779	0.0783281	0.089871	0.0849369	0.072359	0.0618782	0.0611241
	0.0210439	-0.00884276	-0.0165591	0.0117952	-0.00618777	-0.00560741	-0.0378038	0.0430395	0.0514587	0.0584072	0.123113	0.132578	0.156192	0.141273	0.0503804	0.145559	0.174003	0.176156	0.168291	0.10333	0.0525005
	0.0290184	0.0358366	0.0250543	0.017375	-0.0162865	-0.00108849	-0.0255749	0.0247307	0.0657177	0.0665824	0.10197	0.133815	0.143702	0.169924	0.193253	0.191104	0.331031	0.355081	0.333138	0.239197	0.26991
	-0.0421399	-0.0290814	-0.0298007	-0.0121546	0.00668292	0.00547168	-0.00226662	0.0328797	0.0641166	0.0689121	0.0631171	0.0682234	0.031651	0.0353237	-0.00817148	-0.0193668	-0.040619	-0.0569285	-0.125945	-0.126547	-0.140218
	0.0141607	-0.000341172	-0.0134403	-0.00666743	0.00482231	0.00184512	0.0187474	0.0705463	0.0558815	0.0523963	0.0323165	0.0305581	0.0124558	0.0341572	0.00391243	0.00783142	0.0096183	-0.00701013	-0.0372021	-0.0246867	-0.0307609
	-0.0207541	-0.0216148	-0.0263344	-0.00710571	0.000461639	0.00664406	0.0518328	0.0979059	0.0499476	0.0167429	0.00850206	-0.0572388	-0.0655846	-0.0570178	-0.0761605	-0.143089	-0.196934	-0.222384	-0.238957	-0.243013	-0.181229
	0.0186754	0.020207	-0.00541079	0.024162	0.00126306	-0.0254251	0.0495523	0.0717868	0.0249856	0.0513985	0.0591107	0.0028186	-0.0215181	0.0176107	-0.0260123	-0.0318088	-0.0307655	-0.0565167	-0.0519577	-0.0724961	-0.126636
	-0.0210622	-0.011177	-0.0101539	0.00142372	-0.000426279	-0.00099744	0.0403505	0.0825011	0.078953	0.0244673	0.00569541	-0.0579462	-0.0656282	-0.0782568	-0.0887931	-0.0795951	-0.121841	-0.124407	-0.145602	-0.128736	-0.117357
	-0.0033954	0.00397328	0.000508484	-0.00431733	-0.00172806	0.00604539	0.0594617	0.0678653	0.0334882	0.0339535	0.0299662	-0.011771	-0.0367783	-0.0406982	-0.0208067	-0.0681633	-0.161462	-0.117028	-0.107354	-0.0883481	-0.0442993
	-0.000723559	0.000976373	0.00630226	0.00496217	0.00758357	-0.0125457	0.0525483	0.0603697	0.0594071	0.0577474	0.0131128	-0.00340286	0.0225206	0.0211214	0.0592269	0.0497938	-0.0099193	-0.058963	-0.0418614	-0.0210356	-0.0001016
	-0.00895665	-0.000187857	-0.00633684	-0.00113684	-0.00941965	0.0105565	0.0388954	0.0787928	0.0530169	0.0388149	0.00986461	-0.0275812	-0.0359948	-0.0385077	-0.0311753	-0.0525999	-0.0700484	-0.0755758	-0.103218	-0.0903843	-0.0854633
	-0.0119611	-0.00581393	0.00248942	-0.00974859	0.0164848	-0.00673619	-0.00106378	0.0205372	0.0610398	0.0779072	0.0781011	0.0683081	0.0433681	0.0476441	0.0362451	0.00657249	-0.00484837	-0.0217833	-0.0184928	-0.0271483	-0.0222029
	0.00388588	0.00674631	0.00627912	-0.00245385	-0.00488814	0.007342	-0.0167971	0.0417337	0.0763406	0.0638218	0.0569419	0.0228921	0.0235639	0.0186434	0.016492	-0.00921668	0.0222757	0.0430191	0.0259802	0.00225081	-0.0104025
	0.040603	0.0539458	0.0270676	-0.00225825	0.00677073	-0.00451248	-0.0265747	0.0174898	0.0826712	0.0790671	0.0810981	0.0616613	0.0363948	0.0544159	0.034215	0.0285623	-0.0180709	-0.00255785	-0.00925735	-0.0296756	0.0155724
	0.00130714	-0.00724372	0.0139867	0.00745219	-0.00198897	-0.00546322	-0.000476707	0.0302591	0.0465515	0.0803626	0.0775142	0.0780158	0.0538618	0.0384452	0.00763167	-0.0318558	-0.050981	-0.0518797	-0.045946	-0.0441428	-0.0339165
	-0.0391679	-0.0023504	-0.0218152	0.00283071	-0.02003	0.0171993	-0.00949127	0.0869266	0.0774976	0.0480099	0.00833648	-0.0125895	-0.0521934	-0.00315101	-0.0298748	-0.0574045	-0.0739347	-0.0991384	-0.104176	-0.0722833	-0.097706
	0.0268873	0.0222841	0.0402382	0.00337295	0.00651649	-0.00988945	0.0249594	0.0652604	0.054676	0.0308223	0.0624241	0.0781033	0.103071	0.0642209	0.0500254	0.0935253	0.117874	0.129813	0.118058	0.113806	0.0677969
	0.0104313	0.0215283	-0.00288571	0.00211435	0.0073954	-0.00950975	0.0167803	0.0550935	0.0674733	0.0588413	0.0394915	0.0194698	0.020879	-0.00988929	-0.0334218	-0.00770119	-0.00630286	-0.0243157	-0.0274745	-0.0204818	-0.0370623
	-0.0541239	-0.0409515	-0.0385522	-0.0161621	0.00270803	0.0134541	-0.00307464	0.0719577	0.0763575	0.0617323	0.00722891	0.0128842	-0.00075143	-0.0145529	-0.00648957	0.0388012	0.00717848	-0.0241021	-0.0794004	-0.109356	-0.0993556
	-0.00720615	0.00744187	0.0293709	0.016377	-0.00550541	-0.0108716	0.0327203	0.0533417	0.0919481	0.0487877	0.0116466	-0.049823	-0.0461061	-0.0511522	-0.0653537	-0.0534937	-0.0888995	-0.0861114	-0.0954638	-0.0726026	-0.0852961
	0.0179111	0.0250779	0.00679017	-0.00184663	-0.000438717	0.00228535	0.0182865	0.0148958	0.0266229	0.0706585	0.0948039	0.103807	0.0986137	0.11525	0.118973	0.12337	0.169354	0.216384	0.278756	0.407217	0.472783
	0.0197552	0.010893	0.0160121	0.00319787	-0.00935664	0.00615876	-0.0356828	0.0423205	0.0742068	0.0660396	0.0744719	0.0549017	0.0588489	0.0734457	0.0544733	0.0282143	0.0271223	0.0380967	0.0155446	0.0266802	0.0141246
	-0.0140038	-0.0152546	-0.00777857	-0.00116065	-0.0121541	0.0133147	0.00157492	0.0720063	0.0759542	0.0346104	0.0299121	-0.0250853	-0.0481825	-0.0583765	-0.0963356	-0.108567	-0.116219	-0.16095	-0.178011	-0.205464	-0.209303
	-0.0480545	-0.0420678	-0.0262165	-0.0181574	-0.00500143	0.0231588	0.079801	0.0559017	0.0365715	0.0193039	0.0124733	-0.0325862	-0.0419041	-0.0332561	-0.0255148	-0.0405435	-0.12285	-0.147798	-0.13064	-0.106175	-0.0914987
	-0.0150178	-0.000598121	0.00100699	0.00929764	0.00971314	-0.0190108	0.00717682	0.0472546	0.0922319	0.0657506	0.0336842	0.000620087	-0.0165213	0.0654694	0.253655	0.18944	0.0547665	0.0415631	-0.0254741	-0.0508476	0.0159161
	-0.0984472	-0.0781562	-0.0486515	-0.0484062	0.0125097	0.0358966	0.0943302	0.0699864	0.0600902	0.0101665	-0.0436438	-0.0678195	-0.109228	-0.0962728	-0.157996	-0.166962	-0.128314	-0.120134	-0.144414	-0.152264	-0.176664
	0.0304611	0.00900039	0.0164489	0.00880146	-0.000466191	-0.00833527	-0.0341419	0.0529027	0.0614602	0.0664574	0.0880592	0.144977	0.151893	0.178507	0.210079	0.235273	0.250565	0.233746	0.159258	0.148961	0.134095
	0.0298218	0.03624	0.0250908	0.017506	-0.0100364	-0.00746965	0.0206755	0.0593161	0.0642577	0.0450335	0.0444783	0.0705935	0.047157	0.0844482	0.121621	0.221538	0.423223	0.670935	1.02493	1.05228	0.994569
	0.0519463	0.0191711	0.0208064	0.0128955	-0.00671899	-0.0061765	0.0720421	0.0867631	0.0733348	0.0325968	-0.0326392	-0.0454823	-0.0699614	-0.0324927	-0.0801055	-0.0925697	-0.0938581	-0.10781	-0.138932	-0.132831	-0.100938
	-0.0043321	0.00166571	0.00348835	0.00516094	-0.00295417	-0.00220678	0.0238878	0.057973	0.0581266	0.0619468	0.0260048	-0.0137651	-0.0376972	-0.0402499	-0.0453197	-0.066259	-0.115117	-0.1312	-0.146671	-0.151927	-0.141788
	0.0373445	0.0276722	0.0228143	0.0189666	-0.0230623	0.00409562	-0.0217874	0.0608353	0.0624525	0.0655879	0.0544787	0.0438985	0.0269858	0.0179986	-0.0555428	-0.0719613	-0.0962541	-0.0477651	0.00785242	0.0121238	0.0240097
	0.034278	0.00841943	0.0161747	0.00416274	-0.00660183	0.00243909	-0.0198955	0.0565463	0.0618849	0.0640556	0.0605705	0.0443361	0.047605	0.0688687	0.123449	0.107219	0.104969	0.126789	0.111819	0.107736	0.250722
	0.0166957	0.00503568	0.0108917	0.0162835	-0.00183576	-0.0144477	0.000176216	0.0204295	0.0480874	0.0716329	0.0995004	0.179365	0.203774	0.232	0.254659	0.253336	0.29322	0.25696	0.229227	0.205727	0.20239
	-0.00656371	-0.00633344	-0.00213618	0.0127082	0.0016735	-0.0143817	0.0827941	0.0703502	0.0901472	0.0296708	-0.033711	-0.0824908	-0.0883648	-0.078518	-0.106336	-0.152303	-0.163077	-0.166046	-0.163002	-0.154393	-0.169426
	0.0252065	0.0283613	0.0205352	0.0267819	-0.00269396	-0.024088	0.0282916	0.0668996	0.0371373	0.0609036	0.0557188	0.031723	0.0533209	0.0483346	0.0316195	0.0932457	0.122889	0.143164	0.156519	0.119836	0.101153
	-0.00598866	0.00251821	-0.00109366	0.00310143	-0.0125498	0.0094484	0.0228737	0.0685017	0.0691137	0.0415058	0.0132577	-0.00584929	-0.022407	-0.0343202	-0.0345636	-0.0566662	-0.0779372	-0.0811365	-0.071309	-0.0495084	-0.0423949
	0.0439713	0.0396985	0.00448638	-0.00271325	-0.00733251	0.0100457	-0.0841556	0.0647766	0.0663754	0.0829298	0.084301	0.0738387	0.0587155	0.0523113	0.00200476	-0.0014336	-0.0305968	-0.0704651	-0.193674	-0.223541	-0.22617
	-0.00459242	-0.0286914	0.00133998	-0.00188951	0.0020542	-0.000164685	0.0442581	0.0777449	0.0570253	0.0435681	0.00171063	-0.03683	-0.038013	-0.0216734	-0.028637	-0.043395	-0.0717146	-0.0810856	-0.0968843	-0.102531	-0.0609238
	0.0164656	0.010201	-0.000818101	0.00081079	0.0026643	-0.00347509	-0.00318063	0.051213	0.0571765	0.0448893	0.0771052	0.088229	0.108191	0.103516	0.0860387	0.0713249	0.0829545	0.0604518	0.0526148	0.0500681	0.05472
	-0.000916707	-0.00259255	0.0024071	-0.000552504	0.0113085	-0.010756	-0.002693	0.0265521	0.0486268	0.0619734	0.0997766	0.099655	0.0827547	0.0862183	0.0748153	0.0470398	-0.00499745	-0.0253533	-0.0225464	-0.0429689	-0.0336232
	-0.0026645	-0.0063524	-0.0213781	-0.0109481	0.0133709	-0.00242282	0.0153271	0.0878245	0.0459158	0.0480299	0.0286433	0.0403561	0.0170418	-0.0210542	-0.044111	-0.047394	-0.0226008	0.00480522	-0.0163021	-0.0234485	0.0193346
	-0.0572935	-0.0632085	-0.0242391	-0.0262008	0.00766035	0.0185404	0.0259009	0.037299	0.0126328	0.0551892	0.0735684	0.0911957	0.0946684	0.110034	0.0786661	0.0638521	0.0554378	0.037919	-0.0512298	-0.0646909	-0.135352
	0.00644369	0.0160068	0.00432463	-0.0147357	0.0176062	-0.00287049	-0.0182788	0.0535824	0.0662152	0.0625599	0.0617662	0.0716256	0.0729431	0.086247	0.089299	0.0991068	0.0727238	0.111491	0.0787944	0.0398516	0.0689532
	-0.0454022	-0.0371119	-0.0304347	-0.0187497	0.00230448	0.0164452	0.0499339	0.041457	0.0440446	0.0341911	0.03683	0.0209191	0.0333851	0.0153715	0.0154812	-0.0380024	-0.0474651	-0.0317289	-0.00339452	-0.0147917	-0.0271271
	0.00236377	0.0067134	0.00447921	-0.0012436	0.00150356	-0.000259963	0.0371118	0.0622865	0.0718025	0.0390338	0.0128776	-0.0330861	-0.0125734	-0.0388292	-0.0289018	-0.0386678	-0.0597854	-0.0472544	-0.0604002	-0.0754281	-0.0641145
	0.049267	0.049937	0.0249193	0.0164557	0.0042289	-0.0206846	-0.124213	-0.00916151	0.101854	0.135816	0.13906	0.148356	0.150822	0.106877	0.168152	0.18047	0.158506	0.154991	0.095402	0.0903923	0.0643012
	0.0749926	0.0563127	0.0629769	0.00386558	0.00302811	-0.00689369	-0.0791424	-0.0130812	0.0618716	0.0886351	0.171261	0.17707	0.171395	0.158637	0.105774	0.132211	0.146576	0.127413	0.0740599	0.0821851	0.125983
	0.0215333	0.01064	0.0361011	0.00769206	0.00694491	-0.014637	0.0269863	0.053834	0.0482385	0.0600512	0.0481766	0.0410394	0.0810393	0.0377612	0.0164713	0.0697877	0.0863356	0.0864986	0.0894586	0.0763606	0.0745815
	-0.0714864	-0.0265746	-0.0143636	-0.00188085	0.0131774	-0.0112965	-0.0319774	0.0224703	0.0848968	0.0488772	0.109675	0.092275	0.168794	0.0826971	-0.0184079	0.0377808	0.0833247	0.0597603	0.0377839	-0.00643287	-0.0884973
	-0.0144302	-0.00243996	-0.00787286	0.00609648	-0.00049806	-0.00559842	-0.0573529	0.0397774	0.0870929	0.0723595	0.0863073	0.0834822	0.0559193	0.0324896	0.0607158	0.0926039	0.069556	0.0656311	0.0556255	0.0333001	0.0472378
	-0.00145745	-0.00172224	-0.000298135	0.00244428	-0.00322543	0.000781133	0.00632717	0.0121506	0.0320755	0.0777448	0.0931139	0.0645127	0.0696051	0.0364238	0.0308498	0.00539045	-0.0415536	-0.0657106	-0.0287304	-0.0407191	-0.0346112
	0.0113805	0.0220745	0.0157181	-0.00505346	-0.002579	0.00763246	-0.0173837	0.0285151	0.0517074	0.0794254	0.0717784	0.118233	0.1241	0.149531	0.217703	0.230783	0.223319	0.217374	0.177787	0.130775	0.0972532
	-0.0229621	-0.00270006	0.00164143	0.0142916	-0.00519065	-0.009101	0.0159666	0.0980039	0.0953944	0.0225739	-0.00139452	-0.0966161	-0.059215	-0.0908424	-0.0745992	-0.0899311	-0.112432	-0.157048	-0.161001	-0.145384	-0.136871
	0.00975873	-0.0059122	0.00450992	-0.00378091	-0.00066368	0.00444458	0.00315349	0.0252596	0.0572367	0.0546666	0.0765086	0.0587223	0.0434704	0.0354088	0.0197842	-0.0266615	-0.0761095	-0.0672787	-0.0367297	-0.0405613	-0.0420742
	0.0343015	0.01162	0.0251955	0.0238301	-0.00692958	-0.0169005	0.0278658	0.059437	0.0652692	0.0547869	0.0307678	0.0111643	-0.00548579	-0.0014707	-0.054009	-0.116582	-0.133845	-0.170387	-0.175096	-0.18979	-0.116546
	0.00410662	-0.00908181	0.00924428	0.00084645	0.00348529	-0.00433174	-0.0477692	0.0340207	0.0821516	0.080309	0.0760654	0.102628	0.0970703	0.125801	0.0826848	0.109429	0.156627	0.17164	0.15611	0.151114	0.127969
	-0.0144067	0.0029667	-0.0194893	-0.00508432	-0.00316023	0.00824453	0.029278	0.0894574	0.0942528	0.0339423	-0.0349146	-0.0475566	-0.126631	-0.108108	-0.122172	-0.138678	-0.124707	-0.139209	-0.141754	-0.142123	-0.1297
	0.0798469	0.0645081	0.0229858	0.0148765	0.00513605	-0.0200125	-0.0661281	0.00790619	0.0342595	0.0834486	0.180751	0.264822	0.325606	0.275965	0.128512	0.308256	0.381227	0.466847	0.486905	0.589277	0.504936
	0.0569831	-0.0269234	-0.0165801	0.0251102	-0.0218633	-0.0032469	0.016654	0.0225898	0.0340698	0.101898	0.0480408	0.0151084	0.0238616	-0.0370034	-0.0666267	-0.0721778	-0.19188	-0.209919	-0.304552	-0.30665	-0.322466
	0.103618	0.0565678	0.0285747	0.0187853	-0.0187018	-8.34931e-05	-0.0884618	0.0634793	0.0656872	0.0958576	0.0831838	0.077757	0.0617926	0.0592147	-0.0205606	-0.0178352	-0.0605288	-0.105727	-0.226736	-0.236439	-0.209085
	-0.0661686	-0.0494817	-0.0258344	-0.00310173	-0.00897708	0.0120788	0.0512137	0.0896983	0.0656189	0.0265549	-0.026258	-0.0841202	-0.0681979	-0.054342	-0.0649055	-0.0778358	-0.126715	-0.191261	-0.215988	-0.18429	-0.18801
	-0.000938134	0.00379934	0.00290441	0.00180332	0.014493	-0.0162963	-0.0727665	-0.0112036	0.0247642	0.087045	0.207184	0.24645	0.338564	0.294969	0.159747	0.284184	0.419894	0.473346	0.471553	0.458401	0.374294
	0.00445923	0.0636367	-0.0207047	0.0243462	-0.0156569	-0.00868928	-0.00476958	0.0550245	0.0875256	0.0540572	0.0354921	0.0151701	0.0308146	0.0805706	0.0127481	-0.0250159	0.0132776	0.0278115	-0.0173376	-0.0144793	-0.0393083
	0.0381716	0.0302348	0.0099347	-0.00286286	-0.000277304	0.00314015	0.0371616	0.07794	0.0632259	0.0313279	0.00542095	-0.0482425	-0.0497583	-0.0595587	-0.101343	-0.10489	-0.120754	-0.141798	-0.158097	-0.151797	-0.150135
	0.0339975	0.0293366	0.0327729	0.0103303	-0.0181535	0.00782321	-0.0531622	-0.0023623	0.0105596	0.0990366	0.155509	0.188637	0.243814	0.189042	0.127603	0.212128	0.214725	0.272484	0.246384	0.234682	0.206416
	-0.0123868	-0.00450003	0.0129799	0.00534532	0.00827679	-0.0136221	0.0203556	0.0713181	0.0733498	0.0433693	0.0225847	0.0197755	0.0114003	0.00799696	0.00376569	0.0293549	0.0300429	0.0496345	0.032667	0.0182917	0.0259124
	-0.00104211	-1.99224e-05	0.00565881	0.000101636	-0.000919385	0.000817751	0.0320511	0.0657862	0.0582163	0.0479874	0.0121701	-0.00011966	-0.00981403	-0.010999	-0.00224997	-0.016874	-0.00795799	-0.0296591	-0.0187558	-0.0304413	-0.0323162
	-0.00834367	-0.00681923	-0.0153414	-0.00528208	-0.00108032	0.00636239	-0.00843967	0.0390546	0.0700705	0.0602564	0.0496481	0.0281744	0.0289285	0.0116071	-0.0146371	0.00926779	-0.012556	-0.0388225	-0.0356382	-0.0408616	-0.0233952
	0.0153154	0.00794026	0.00544484	0.00618182	-0.00693481	0.000752991	-0.00206738	0.047394	0.0585549	0.0536595	0.0585807	0.0518896	0.0325547	0.0496545	0.0258836	0.0160669	0.0437267	0.0309502	0.0219918	0.0128722	-7.62341e-05
	0.00144456	-0.00393421	-0.000188043	-0.011071	0.0044219	0.00664906	0.00219707	0.0237985	0.0482726	0.061717	0.0742284	0.0790545	0.0750031	0.0715461	0.0634883	0.0497221	0.0594934	0.0350369	0.0500307	0.0289485	0.0156476
	0.00832689	0.0499997	0.02596	0.00435753	-0.0153236	0.0109661	0.032046	0.0614007	0.0641054	0.0255171	0.0227459	0.00381984	-0.000870525	-0.0286414	-0.0646296	-0.0665476	-0.0858446	-0.0528649	-0.0578954	-0.0629292	-0.0471378
	-0.0332423	-0.0480867	-0.00782127	-0.00437976	-0.0191059	0.0234857	-0.0319578	0.052318	0.067836	0.0510589	0.0539542	0.0661087	0.0887444	0.0989111	0.0956983	0.0884642	0.0777107	0.0596827	0.078307	0.0873483	0.0722776
	0.00617475	0.0157924	0.00514342	-0.00774493	-0.00308689	0.0108318	0.031705	0.0458334	0.0563208	0.0498916	0.021876	0.00334873	-0.00697949	-0.00236649	-0.0128596	-0.0307091	-0.035561	-0.0596102	-0.0533229	-0.0654174	-0.0606966
	-0.0287266	-0.00410675	-0.0103247	0.0135012	0.00128962	-0.0147908	-0.00415482	0.0287963	0.0609511	0.0683668	0.0771588	0.0462611	0.0423888	0.0476014	0.043182	0.0574125	0.0575514	0.0494606	0.0251919	0.00124271	0.0504656
	-0.0265353	-0.0136924	-0.00694814	-0.000476342	0.00499229	-0.00451593	-0.0162309	0.018538	0.0498535	0.0933498	0.075079	0.0715711	0.0649885	0.0195086	0.0431579	-0.00614005	-0.0470926	-0.0469999	-0.0245202	0.00280999	0.00136906
	0.060756	-0.00607968	0.0100229	-0.00215354	-0.00157753	0.00373109	0.0340959	0.0640374	0.118394	0.0440252	-0.0489698	-0.170153	-0.185357	-0.19038	-0.201106	-0.232946	-0.302639	-0.277569	-0.318379	-0.276745	-0.272352
	-0.00274921	0.00362069	-0.0161996	-0.0110097	0.00580655	0.00520312	0.0101595	0.0677843	0.0983725	0.054622	-0.0210133	-0.0938607	-0.114594	-0.0971776	-0.102931	-0.141773	-0.185978	-0.226259	-0.182806	-0.172437	-0.126669
	0.0151602	0.0286637	0.0394492	0.0191332	-0.00336073	-0.0157724	0.00913365	0.0505566	0.0750872	0.0419149	0.0541765	0.0658307	0.140404	0.206449	0.286585	0.312756	0.246828	0.199309	0.125571	0.154783	0.123393
	-0.0144384	-0.0142901	0.00275327	0.000860115	0.000751147	-0.00161127	0.108776	0.165548	0.0799656	-0.0394324	-0.0982991	-0.131038	-0.190135	-0.205099	-0.24298	-0.199583	-0.110905	-0.0733656	-0.0841055	-0.0728699	-0.0979754
	0.00577544	0.00871782	0.00767288	0.00826692	-0.0067747	-0.00149222	-0.00514222	0.0499452	0.0535738	0.0548387	0.0630066	0.0557474	0.0459717	0.0766299	0.0920257	0.0941582	0.138914	0.148087	0.136027	0.135296	0.120376
	0.000269654	0.000552649	0.00665896	0.0199023	-0.00749329	-0.012409	0.0183333	0.017208	0.0254398	0.068116	0.0977271	0.0988699	0.0707655	0.0652502	0.0658082	0.030905	-0.00162038	-0.0260696	-0.024886	-0.0492511	-0.0483601
	-0.0012162	0.0101752	-0.00817165	-0.00294825	0.00422652	-0.00127827	0.0326662	0.0773574	0.0506938	0.0431397	0.0117576	-0.0105905	-0.0268565	-0.0183716	-0.0393962	-0.0617619	-0.091872	-0.10116	-0.114316	-0.106723	-0.091944
	-0.00307623	0.0284382	-0.0019483	0.00684215	0.017877	-0.0247192	-0.0245984	0.0247207	0.0415662	0.0782115	0.118979	0.144745	0.210526	0.156467	0.102284	0.183785	0.281341	0.331365	0.370658	0.383795	0.288892
	-0.00935689	-0.00348527	-0.000380056	-0.012392	-0.00128565	0.0136776	-0.0270403	0.0166003	0.0578978	0.0769437	0.0760706	0.0678095	0.0507249	0.0472857	0.0440375	0.0189374	-0.0142418	-0.0241953	-0.0331716	-0.0139931	-0.0224275
	0.00547455	0.0159412	0.00510882	-0.0063985	0.0102721	-0.00387363	0.00232759	0.030204	0.034653	0.0727299	0.078017	0.0649167	0.0459481	0.0426998	0.0377644	0.00766658	-0.0347405	-0.0364773	-0.0314341	-0.0201326	-0.0276828
	-0.021022	-0.0178895	-0.0173952	-0.01242	0.00523545	0.00718452	0.00622942	0.0481928	0.0448221	0.0586883	0.0489239	0.0313922	0.0168506	-0.00359523	0.01188	0.0225188	0.00776711	-0.0175241	-0.0524947	-0.039415	-0.0401289
	0.0172713	-0.00763428	0.00663201	0.00342705	-0.0071541	0.00372706	0.0342284	0.0734912	0.0690769	0.0306254	0.00288658	-0.0223961	-0.0238211	-0.0156066	-0.0132598	-0.0415493	-0.0478443	-0.0696513	-0.0562382	-0.0481532	-0.0550695
	-0.0367115	-0.0200042	-0.0263744	0.00234218	-0.0186077	0.0162655	0.0381899	0.0341246	0.0399445	0.0352711	0.050022	0.0534159	0.0431311	0.0348997	0.0601626	0.0618687	0.06342	0.0448011	0.0419691	0.0101392	0.0224064
	0.020437	0.0293794	0.0250963	0.00571654	0.00458613	-0.0103027	-0.0400724	0.0415134	0.0719217	0.0732916	0.0772376	0.0233358	0.0254796	0.00502151	-0.0128843	-0.0489496	-0.0714989	-0.0941789	-0.109873	-0.104781	-0.0760211
	0.00803893	0.00217486	0.00165807	-0.00202651	-0.000238392	0.00226491	-0.0401714	0.0488839	0.0744642	0.0619312	0.065368	0.0546053	0.0570823	0.0685949	0.0672048	0.0715222	0.0894909	0.080115	0.147603	0.195634	0.216118
	0.0126887	0.00751042	0.00992354	-0.00444904	0.00185138	0.00259765	0.0291987	0.0948178	0.0598696	0.0260856	-0.00112058	-0.0412344	-0.0669623	-0.0724352	-0.0559587	-0.0709144	-0.103633	-0.126918	-0.126806	-0.145682	-0.124642
	0.0270979	0.0321594	0.0215192	-0.00138349	0.00939834	-0.00801484	-0.0270576	0.0471229	0.0393462	0.0459078	0.113385	0.107802	0.169861	0.237447	0.248908	0.254686	0.276412	0.336918	0.388386	0.378552	0.370066
	-0.00603045	-8.52686e-06	0.00488057	0.00773943	-0.00388301	-0.00385641	0.0229445	0.0608466	0.0645648	0.0319381	0.0340614	0.00209206	0.00186009	0.00034362	-0.0197088	-0.0472432	-0.0469889	-0.0479338	-0.0732532	-0.0770442	-0.0643229
	-0.0175927	-0.000590888	0.00411732	-0.0129151	0.003875	0.00904005	0.0221124	0.0555456	0.0595412	0.0473744	0.0167787	-0.018703	-0.0349015	-0.0470604	-0.0635468	-0.0834418	-0.111816	-0.118117	-0.111312	-0.0987829	-0.0890226
	0.0136247	0.00730191	0.00140589	0.0237621	-0.0119056	-0.0118566	0.0268804	0.0411876	0.0510021	0.0606967	0.042478	0.0152649	0.000262623	-0.0121836	0.0192647	0.0196363	0.0213955	0.00394754	0.0229489	-0.00585291	0.00551553
	0.0158191	0.044707	-0.00650083	-0.00833055	0.00712137	0.00120917	0.0610546	0.0867429	0.0627697	0.024548	-0.0266827	-0.0345691	-0.053238	-0.0267171	-0.0837671	-0.133366	-0.182231	-0.193289	-0.221997	-0.23711	-0.155619
	-0.00664213	-0.025767	-0.0126038	-0.00164942	-0.00358822	0.00523764	-0.0147923	0.0270067	0.0820989	0.0447863	0.0650931	0.0541353	0.0614156	0.073412	0.0488237	0.0521699	0.0892172	0.12536	0.10416	0.0570893	0.0373133
	-0.000854485	0.00922554	-0.00776995	-0.0185745	0.00957055	0.00900393	0.0511455	0.109527	0.0337269	0.00864801	-0.00311746	-0.0327168	-0.05706	-0.0680833	-0.0555872	-0.0731892	-0.0823579	-0.103938	-0.111051	-0.0747335	-0.0260062
	0.00688277	0.000314744	0.00309917	0.00512885	-0.00536502	0.000236172	-0.0199543	0.0460744	0.0541439	0.0635685	0.0648381	0.063397	0.0651041	0.0544496	0.0681405	0.0556667	0.0636028	0.0439517	-0.0167751	-0.0135307	-0.0213482
	0.00887901	0.00807861	0.0099666	-0.00231396	0.000373158	0.0019408	-0.00915719	0.0284945	0.0533042	0.0598915	0.0743152	0.0686391	0.0837841	0.055235	0.0656114	0.0610245	0.088516	0.0924324	0.094613	0.0641385	0.0627391
	0.0390203	0.0156033	0.0270269	0.011923	0.00211805	-0.0140411	0.0079201	0.0242057	0.0573028	0.0578577	0.0742486	0.0294164	0.0255877	0.0098739	0.0186531	0.0552507	0.0473003	0.0330124	0.0183332	0.00631129	0.00270068
	0.0252514	0.0026506	0.033646	0.0103487	-0.0117909	0.00144218	-0.028152	0.0103734	0.0183714	0.055693	0.149446	0.147031	0.199843	0.186772	0.0700482	0.148173	0.26675	0.308478	0.347091	0.310595	0.204176
	0.00525541	0.0115267	-0.00595608	-0.0029085	-0.0053307	0.0082392	-0.00162656	0.0917367	0.0524258	0.0377987	0.0185507	0.00371142	-0.0113224	-0.00088547	0.0251438	0.0213509	0.0270752	0.00966826	-0.0401983	-0.0520652	-0.0544209
	0.00648668	-0.00427134	0.00522785	0.0070037	-0.000198305	-0.00680538	-0.0164306	0.0258957	0.0764272	0.0652985	0.0626613	0.0631278	0.0705008	0.0920333	0.0606909	0.0508212	0.0255868	0.0375669	0.0143739	0.0503966	0.0167514
	-0.0109577	-0.00333263	2.60088e-05	-0.00428827	0.0039426	0.000345666	0.0190479	0.0674838	0.0482371	0.0441446	0.0270851	0.0093282	0.00672089	0.00286432	0.00667752	-0.00456907	0.00509225	0.0159568	0.00098346	-0.00835155	-0.0123461
	-0.0193937	-0.0216039	-0.0213215	0.0244429	-0.0291547	0.00471178	0.00838123	0.0210421	0.0294062	0.0921825	0.0505903	0.0666611	-0.0086859	-0.0160849	-0.0477757	-0.0940896	-0.0898212	-0.0827447	-0.109669	-0.129559	-0.16927
	0.00550114	-0.00586959	-2.89403e-05	0.00395323	-0.00340631	-0.000546908	0.0595922	0.102824	0.0903212	0.0208151	-0.0667173	-0.10525	-0.127817	-0.109946	-0.131221	-0.102993	-0.031708	-0.00271691	0.0120064	0.0200561	-0.00144604
	0.0221573	0.0255303	0.0141776	-0.00817053	0.00608212	0.00208841	0.0748529	0.0918433	0.051737	0.0128473	-0.0277314	-0.0677146	-0.0698769	-0.0434096	-0.0661242	-0.107839	-0.152625	-0.164902	-0.178483	-0.125848	-0.0780564
	-0.0374636	-0.0197134	-0.0183049	-0.0141421	0.00610593	0.00803613	-0.00952581	0.0724294	0.0638319	0.041835	0.0290018	-0.00632397	-0.0157252	-0.0336016	-0.0721742	-0.100171	-0.098156	-0.113458	-0.112211	-0.101072	-0.0937509
	0.0182863	-0.0249268	0.0105401	0.00344782	-0.0120246	0.00857677	0.0025704	0.0236088	0.0559901	0.084734	0.0299867	0.00623287	-0.07652	-0.0863467	-0.131715	-0.216417	-0.258886	-0.340437	-0.287877	-0.295826	-0.220899
	0.0415102	0.0418293	0.0260375	0.00563961	0.00890449	-0.0145441	-0.0233762	0.0644749	0.0559333	0.0427326	0.0797167	0.103206	0.136756	0.173635	0.342584	0.474231	0.586513	0.606913	0.569385	0.575065	0.601926
	-0.0500888	-0.0198802	-0.0306564	-0.0127592	0.0165125	-0.00375333	0.139626	0.145062	0.0562098	-0.0507331	-0.0820962	-0.137753	-0.171691	-0.131537	-0.134854	-0.164585	-0.222252	-0.244687	-0.298302	-0.28779	-0.219992
	0.038389	0.0269433	0.0271801	0.00279591	0.00248033	-0.00527623	-0.048641	0.0184087	0.0652851	0.0746662	0.0997916	0.155163	0.179572	0.203381	0.185484	0.217431	0.291949	0.302154	0.319627	0.327247	0.325512
	-0.0147576	-0.0214672	-0.0173183	0.010599	-0.0120874	0.00148841	-0.00863137	0.0170841	0.0597136	0.0692086	0.0652361	0.0374974	0.0264306	0.00115804	-0.0134854	-0.0761649	-0.119833	-0.124391	-0.123061	-0.110048	-0.109128
	-0.010892	0.00481092	0.0196841	-0.00854805	-0.0126159	0.021164	-0.043428	-0.00974959	0.0891389	0.079707	0.0672594	0.0835303	0.105759	0.0637763	0.0167768	-0.00951594	0.112728	0.111289	0.0628826	0.0311932	-0.0152403
	-0.0144279	-0.00403067	0.0099844	-0.00376347	-0.0334945	0.037258	0.15968	0.1038	0.0820035	0.0100895	-0.18896	-0.302786	-0.344835	-0.26607	-0.124468	-0.226772	-0.270018	-0.350361	-0.285512	-0.310355	-0.256255
	0.00336274	0.0116881	0.00341198	-0.00205371	0.013597	-0.0115433	0.00592586	0.054009	0.0824308	0.0316519	0.0400749	0.0366935	0.038356	0.0215551	0.0361492	0.0834412	0.0841498	0.107547	0.0828524	0.091473	0.0746389
	-0.02639	-0.00917678	-0.0106387	-0.0064366	-0.00155498	0.00799156	0.0287182	0.0806594	0.0696545	0.028932	-0.0135506	-0.0172043	-0.0567758	-0.0650233	-0.0808961	-0.0857637	-0.106238	-0.130641	-0.181519	-0.21505	-0.228468
	0.00925927	0.00774544	0.00964852	0.00616287	0.00294817	-0.00911104	-0.00920994	0.0528379	0.05894	0.0481637	0.0606191	0.0546738	0.0556714	0.0580139	0.040108	0.0237601	0.0370351	0.0416705	0.0526152	0.0489115	0.0345842
	0.0193202	0.0161971	-0.000958916	-0.00363874	0.00416279	-0.000524057	-0.0211248	0.0479846	0.0656031	0.0496899	0.0606016	0.0567501	0.0564638	0.0541462	0.0462582	0.0375535	0.0328602	0.0288334	-0.0246734	-0.0202354	-0.0342078
	-0.00165727	0.00779125	0.00411834	0.00358548	0.00532256	-0.00890804	-0.0216949	0.0265542	0.0663612	0.0627515	0.076694	0.0764134	0.0693577	0.0768311	0.0665183	0.0336088	0.0055708	-0.000484429	-0.00862727	-0.0159953	-0.02268
	-0.00573174	-0.0241253	0.0101326	0.00343009	-0.00135668	-0.00207341	0.0317341	-0.00165422	0.0735075	0.0634633	0.0367462	0.0342287	0.0463534	0.0653074	0.088997	0.118804	0.14995	0.181579	0.10534	0.078074	0.0934695
	0.00553368	-0.00461809	-0.0034295	0.0103103	-0.000720735	-0.00958957	1.40731e-05	0.080737	0.0616522	0.05689	0.0120171	-0.0349704	-0.0416314	-0.0273989	-0.0467808	-0.0504499	-0.0594035	-0.100049	-0.0735883	-0.0613165	-0.0425983
	0.0125606	0.00839516	-0.00212585	-0.00151186	-0.00211532	0.00362719	0.00950455	0.0439311	0.0648704	0.049273	0.0302592	0.0237816	0.0272693	0.0310099	0.0410164	0.0397135	0.0552008	0.0595393	0.0621375	0.034543	0.0642499
	-0.00784442	0.010196	-0.0196374	-0.022193	0.0187231	0.00346994	0.0203558	0.0881635	0.0624041	0.0396493	-0.0126491	-0.046464	-0.0435422	-0.0600115	-0.0421535	-0.0799808	-0.103771	-0.129938	-0.146136	-0.137813	-0.121075
	-0.0339322	-0.0182543	-0.00667008	-0.0194735	0.0107132	0.00876032	0.164421	0.172358	0.0277339	-0.0559875	-0.11626	-0.210369	-0.228837	-0.230087	-0.423863	-0.521287	-0.502213	-0.472884	-0.453502	-0.394	-0.354044
	-0.00465064	-0.00718535	0.00215543	-0.00194806	-0.0082963	0.0102444	0.0528063	0.0681243	0.0317608	0.0315241	0.00647779	-0.0260852	-0.0507074	-0.0446188	-0.0343874	-0.0547287	-0.104782	-0.0977349	-0.101681	-0.106147	-0.0997934
	-0.0186637	-0.00786452	-0.00492178	-0.000153193	-0.0108869	0.0110401	0.0186955	0.0512261	0.0595659	0.0443466	0.0158383	0.0233452	0.00970126	0.015953	0.0230563	0.0219241	0.0297322	-0.000117434	-0.000261315	0.0100896	0.0166901
	0.00626765	-0.00249597	0.000210106	0.0202959	-0.0102524	-0.0100435	0.0215022	0.0333083	0.0638852	0.0545631	0.0374145	-0.0112889	0.00755832	0.00662602	0.00788471	0.0195507	0.0121003	-0.00895951	0.00369426	-0.00984867	0.0175758
	0.0338698	0.0133504	0.0259084	0.0201759	-0.00192313	-0.0182527	-0.0901413	-0.0170249	0.089967	0.103322	0.132728	0.113703	0.123168	0.0955264	0.145707	0.210632	0.189385	0.160307	0.135042	0.0640538	0.055489
	-0.00436698	-0.00780913	-0.00704253	-0.0220608	0.0126955	0.00936525	0.0283392	0.0439061	0.0292915	0.0450491	0.0445184	0.0172527	0.0127852	0.00718556	0.0015425	-0.00441999	-0.0150842	-0.020499	-0.0425694	-0.0353842	-0.0335584
	0.0443564	0.00541227	0.00539502	-0.00540155	0.0152934	-0.00989184	0.0429419	0.040086	0.0482018	0.0467973	0.0321563	-0.00143781	-0.0350297	-0.0349618	-0.131112	-0.162106	-0.175433	-0.190521	-0.239077	-0.270736	-0.2723
	0.0117817	0.0176442	-0.0144348	-0.00728782	-0.00110711	0.00839494	-0.00833487	0.0447994	0.0440216	0.0565731	0.0546434	0.0645545	0.0697347	0.0612432	0.0691858	0.0685173	0.0564414	0.0542863	0.0230066	0.0242013	0.0156673
	0.0180347	-0.00541825	0.00544729	0.003876	-0.00637421	0.00249821	0.0149684	0.0295643	0.060246	0.0414922	0.0512611	0.0576082	0.0377727	0.0392503	0.0530494	0.0588585	0.0447299	0.0753162	0.0667081	0.0752732	0.101301
	0.0281126	0.0323707	0.0210113	0.00453674	-0.00641842	0.00188167	-0.00414586	0.0774221	0.0629187	0.0386976	0.0232166	-0.0414865	-0.0651323	-0.0694603	-0.11015	-0.138606	-0.178633	-0.163435	-0.208862	-0.193829	-0.196293
	0.011528	0.0282266	0.0325866	-0.0263049	8.39724e-05	0.0262209	0.0469037	0.0868734	0.0559673	0.0196424	-0.0360084	-0.0898554	-0.118755	-0.133868	-0.137364	-0.167008	-0.195456	-0.213691	-0.246074	-0.212353	-0.258977
	-0.0166251	-0.0209067	-0.016375	0.0019152	-0.00398092	0.00206571	0.078514	0.0247132	0.0324806	0.0429197	0.0188716	-0.0393908	-0.057053	-0.0691776	-0.111341	-0.119115	-0.142843	-0.172406	-0.23919	-0.243603	-0.269963
	0.0028657	0.00527495	-0.00586027	0.00499976	-0.00194531	-0.00305445	0.0114525	0.0527646	0.0652873	0.0432386	0.0296721	0.0221311	0.00795605	0.0133148	0.0053839	-0.013557	-0.0214647	-0.0324674	-0.0354612	-0.0372066	-0.0314111
	0.00942529	0.018646	0.00509139	-0.00137251	0.00271796	-0.00134545	-0.00172177	0.0467231	0.0557034	0.0589974	0.0409601	0.0197528	-0.00163014	-0.0126525	-0.0165392	-0.0372525	-0.0481522	-0.0522048	-0.0413338	-0.0394489	-0.038131
	-0.0147535	0.0187967	0.0363372	0.000867505	0.0200431	-0.0209106	-0.0144814	0.0250968	0.0523549	0.0880375	0.0691163	0.0799238	0.064666	0.0227522	0.0253383	-0.0204013	-0.0376031	-0.0381292	-0.0373199	-0.0134257	-0.0199662
	0.0126099	-0.00235512	-0.000331603	0.00367101	-0.00145282	-0.0022182	-0.0638179	0.00559066	0.0316422	0.0821502	0.145846	0.138801	0.126168	0.0982922	0.141213	0.192581	0.144212	0.158065	0.112983	0.10327	0.0893294
	0.0136806	-0.00681345	-0.0128827	-0.00209324	-0.00858495	0.0106782	0.0818248	0.0905866	0.075866	0.0122361	-0.0723187	-0.172475	-0.203059	-0.224039	-0.288704	-0.393292	-0.438462	-0.486651	-0.545507	-0.543569	-0.441095
	-0.104008	-0.102237	-0.0712029	-0.0409301	0.0111428	0.0297872	0.111306	0.0871319	0.0224271	-0.00494121	-0.0470044	-0.158947	-0.193377	-0.20694	-0.326805	-0.378622	-0.438344	-0.443205	-0.492219	-0.428627	-0.400119
	-0.00301739	0.00920435	-0.0031188	-0.0264819	0.0166612	0.00982068	0.0458542	0.10506	0.0247325	0.0232396	-0.0103533	-0.0299314	-0.0691777	-0.0790789	-0.0725882	-0.0745587	-0.149247	-0.111983	-0.134665	-0.101849	-0.0852299
	0.0608149	0.0408625	0.0257617	0.00334247	0.00949628	-0.0128388	-0.0203728	-0.0172367	0.0521323	0.0907108	0.105786	0.106529	0.122772	0.106466	0.142584	0.187855	0.177489	0.146884	0.161303	0.160312	0.12472
	0.0195724	0.009504	0.0132584	-0.00237436	0.00494875	-0.00257437	-0.00407876	0.0205737	0.049549	0.0699724	0.0644516	0.0599662	0.0389121	0.0377838	0.0169746	-0.00471616	-0.0169453	-0.0373751	-0.0243627	-0.0273651	-0.0204201
	-0.0315745	-0.0293612	-0.0125589	-0.0160505	0.00444626	0.0116042	0.00571071	0.0681826	0.0516634	0.028683	0.0311601	0.00982681	0.0123973	0.00646909	-0.00424149	-0.0143734	0.0122574	0.00792093	0.00271967	-0.0156361	0.00576316
	0.021075	-0.00357777	-0.00348324	-0.00846548	-0.00937325	0.0178387	0.0515667	0.0344364	0.00728458	0.0507148	0.0351574	0.0735844	0.131027	0.157364	0.299535	0.314848	0.330674	0.324798	0.388952	0.366901	0.340473
	0.00330766	-0.00653381	-0.000978757	0.00143686	-0.00632285	0.00488599	0.00527708	0.0551149	0.0448802	0.046158	0.0406511	0.0661753	0.0736425	0.0972929	0.127542	0.141758	0.157026	0.172219	0.219615	0.216389	0.218225
	0.054098	0.0363634	0.0307163	0.0147516	-0.00175469	-0.0129969	0.0356458	0.0446643	0.0189215	0.0401165	0.0699557	0.0233876	0.00688815	-0.0189516	-0.0164667	-0.10738	-0.0772549	-0.0639181	-0.119225	-0.138312	-0.177717
	0.0191848	0.0135834	0.00543117	0.00131952	-0.00569142	0.0043719	-0.0463071	0.0217607	0.0704697	0.0714604	0.0743724	0.0648465	0.0327992	0.0263117	0.0617203	0.0612397	0.0560667	0.0592521	0.0214437	0.0297632	0.00629851
	0.00745219	0.0112515	0.0105361	0.00158163	-0.00506549	0.00348386	-0.0140064	0.0373261	0.0567498	0.0499018	0.0621328	0.0441162	0.0619408	0.0554788	0.0468688	0.0210614	0.0412121	0.0485205	0.0341729	0.0342724	0.0217481
	0.0226366	0.0145071	0.00918666	0.0143577	-0.00588205	-0.00847566	-0.0275925	0.106609	0.0803258	0.0544074	-0.00970274	-0.0644132	-0.0849611	-0.0904751	-0.217946	-0.368314	-0.348733	-0.316714	-0.296674	-0.221191	-0.241596
	0.0377007	0.0306956	0.0373689	-0.00466055	0.0138586	-0.00919802	-0.061514	-0.0304202	0.00299057	0.0978505	0.195003	0.300653	0.312805	0.281972	0.166411	0.310895	0.448577	0.460178	0.47405	0.450434	0.351395
	0.0371831	0.00714105	0.0334499	0.00791886	-0.0120778	0.00415895	-0.0498177	0.0233289	0.0313892	0.102606	0.0825853	0.06937	0.037635	-0.00897782	-0.0283741	-0.105932	-0.184029	-0.194076	-0.183509	-0.168241	-0.128374
	-0.0428345	0.0069502	-0.0231437	-0.00510335	-0.0116236	0.016727	-0.0183132	0.0450277	0.0577031	0.0487457	0.0436471	0.0250237	0.0375394	0.014948	0.0295619	0.00811371	-0.00476505	-0.00439232	-0.0282196	-0.0225488	-0.000974894
	0.0318772	0.0369774	0.0343336	0.0189195	-0.00595844	-0.0129611	-0.0968895	-0.0638266	-0.0211852	0.123013	0.264529	0.423699	0.480394	0.321965	0.187849	0.344058	0.534804	0.556638	0.599665	0.560055	0.38807
	0.00263261	-0.00310797	-0.00289932	-0.00264294	0.0066605	-0.00401756	-0.0122627	0.0161318	0.0384772	0.069859	0.0843618	0.0581666	0.0477881	0.0298118	0.0199123	-0.00752822	-0.0478108	-0.0675231	-0.0598044	-0.0336547	-0.0289051
	-0.0765325	-0.031849	-0.0380738	-0.00651695	-0.00597115	0.0124881	0.0693326	0.112185	0.047789	0.00471408	-0.0543125	-0.159332	-0.20024	-0.225208	-0.26267	-0.305567	-0.323208	-0.349575	-0.397393	-0.407793	-0.415636
	0.0134019	0.033316	0.0192069	-0.00289448	0.0106693	-0.00777482	-0.00748238	0.0173441	0.0138147	0.0699453	0.106079	0.187714	0.219095	0.203976	0.111498	0.276421	0.363631	0.455644	0.420468	0.396174	0.336736
	-0.17822	-0.130184	-0.116519	-0.0537421	0.00656613	0.047176	0.24272	0.151383	-0.0246134	-0.107041	-0.117737	-0.150633	-0.156368	-0.128605	-0.302029	-0.408513	-0.396774	-0.372574	-0.32294	-0.267285	-0.233752
	-0.0012887	0.00330556	-0.0114101	0.0109974	-0.0026559	-0.00834154	0.0167099	0.029156	0.0362362	0.0529828	0.0649821	0.0433076	0.0177207	0.054122	0.00890802	0.0310002	0.00169848	0.0293388	0.0265864	0.00825403	0.0325304
	0.0509796	0.00282132	-4.2669e-06	0.0107344	0.00538083	-0.0161152	-0.00363617	0.0582234	0.041046	0.070866	0.0411039	0.0101936	-0.00946534	-0.0269247	0.0114543	0.0264963	0.0674066	0.0857808	0.140048	0.164664	0.144216
	0.0300993	-0.00998944	0.0473588	0.0163091	-0.00745535	-0.00885378	-0.00264634	0.0438754	0.0931355	0.0458619	0.0198206	0.0256537	0.0872001	0.059712	0.0865344	0.0870201	0.080899	0.0700443	0.023475	0.023057	0.0383566
	-0.00388377	0.0279099	0.0234271	0.005669	-0.0126259	0.00695688	0.0367492	0.0761181	0.0609954	0.0248743	-0.0146144	-0.0671032	-0.040812	-0.0504999	-0.0473214	-0.0403703	-0.0592002	-0.0349001	-0.0446574	-0.0582008	-0.0840318
	0.0534231	0.0191521	0.0396001	-0.0114853	-0.0131983	0.0246835	0.0407563	0.0538783	0.0245658	0.0125324	0.0343825	-0.00734633	-0.0311477	-0.0402518	-0.0918468	-0.167274	-0.172032	-0.231321	-0.304671	-0.337895	-0.361842
	0.0306791	0.0284443	0.0264534	0.00258439	0.00814491	-0.0107293	0.0207348	0.0506114	0.0533761	0.0474692	0.0292798	-0.0106397	-0.0204034	-0.0454758	-0.046199	-0.0505447	-0.0726689	-0.0750743	-0.0951071	-0.10323	-0.0764477
	-0.00273958	0.00710063	0.0122834	0.0128327	-0.00779479	-0.00503794	0.00834268	0.037561	0.0611607	0.0661384	0.0222872	-0.0265203	-0.04157	-0.016111	-0.0273803	-0.0158458	-0.0175329	-0.0478349	-0.0210662	-0.0211788	-0.0293175
	-0.023918	-0.0309255	-0.0289213	-0.0274132	0.00773229	0.0196809	0.0154499	0.0536552	0.0500239	0.0300674	0.0215571	-0.00531174	-0.0171447	-0.00710077	-0.0231685	-0.0429597	-0.0473411	-0.0304994	-0.0468534	-0.0431527	-0.0409025
	0.00793545	0.0106397	-0.0140311	-0.00580793	-0.0125233	0.0183312	0.00632172	0.0367428	0.0420621	0.0329451	0.0539018	0.0119363	0.0400912	0.019511	0.0271412	0.0176241	0.00863978	0.0216495	0.00333048	0.00339241	-0.00544059
	0.0272944	0.0196835	0.00167618	0.00930153	-0.00721341	-0.00208812	0.0121675	0.0516105	0.0500574	0.0466764	0.0318362	-0.00479258	0.00842837	0.00506466	-0.0180517	-0.0229244	-0.0351331	-0.010243	-0.00470765	0.00347126	-0.0168483
	0.0122914	0.00706233	0.00291739	-0.00315654	0.00628303	-0.00312649	0.034984	0.023177	0.0264019	0.0481882	0.0604037	0.0284593	0.00936086	-0.0235459	-0.0496004	-0.0280847	-0.055423	-0.0754827	-0.0930253	-0.125764	-0.0922579
	0.0196564	0.0306935	0.01172	-0.00104114	-0.00084083	0.00188196	-0.0331842	0.0104732	0.0560517	0.0796336	0.0750288	0.0905604	0.0609807	0.0607233	0.0700495	0.0610004	0.0168469	-0.00271023	-0.0255943	-0.0276817	-0.00897718
	-0.033754	-0.0291231	-0.020057	-0.0099658	0.00157481	0.00839099	0.0108136	0.0389645	0.0480914	0.0455238	0.0376413	-0.00329086	-0.00786469	-0.0284081	-0.0379342	-0.055873	-0.0652575	-0.0796277	-0.119471	-0.120969	-0.133571
	-0.00119916	-0.00607148	-0.00320834	0.000870856	-0.00228885	0.001418	-0.00665938	0.0514017	0.0451342	0.0494387	0.048561	0.053083	0.0525734	0.0577549	0.0253134	0.0150578	0.024329	0.025431	0.0350625	0.023848	0.0187474
	-0.0110908	-0.0128758	0.00159872	0.0187335	-0.013608	-0.00512552	0.0341771	0.0447	0.0449386	0.0532899	0.0171459	-0.0652016	-0.074066	-0.0521219	-0.032723	-0.098495	-0.106482	-0.11254	-0.0839664	-0.0508923	-0.0482581
	0.0610678	0.00829121	0.0214577	0.0162156	0.00692432	-0.0231399	0.0391678	0.0601497	0.0501926	0.0412657	0.0212367	0.0599346	0.0726644	0.0663274	0.0793039	0.0517159	0.0139244	0.0442925	0.0179053	0.0492661	0.0901255
	0.0432843	0.014254	0.00739549	0.0116428	-0.00988461	-0.00175818	-0.0860596	-0.0229731	0.00995627	0.0756806	0.213973	0.243446	0.296088	0.236293	0.176157	0.285964	0.320705	0.341899	0.302244	0.308906	0.251404
	-0.0372999	-0.00221423	-0.0125637	-0.0109184	0.00268789	0.00823045	0.031056	0.0493896	0.0590903	0.0215482	0.0193684	-0.00495816	0.0189639	-0.0126946	-0.0330648	0.00203881	0.0310712	0.0444744	0.0561139	0.0336208	0.024995
	-0.00517813	-0.00061082	0.00548186	0.00885912	-0.014309	0.00544992	0.00168946	0.0238179	0.0388747	0.0458453	0.0729872	0.089233	0.106409	0.123012	0.190119	0.220622	0.24212	0.213175	0.211774	0.196629	0.193547
	0.00126514	-0.0214333	-0.0168074	-0.00512118	-0.0151575	0.0202787	0.100947	0.0610021	0.0486894	0.0144882	-0.0567879	-0.0658453	-0.0873647	-0.0896158	-0.093432	-0.133273	-0.123119	-0.150066	-0.13139	-0.111647	-0.0755783
	0.00291462	0.00453877	0.0174271	0.00433715	0.000119973	-0.00445712	-0.00693374	0.00128009	0.0406856	0.0424232	0.115564	0.164403	0.173881	0.215905	0.206783	0.139694	0.165661	0.167036	0.143324	0.142366	0.148355
	-0.00320325	0.0131105	-0.00355541	0.0111916	-0.00974515	-0.00144641	-0.0114258	0.0449287	0.0500295	0.0575114	0.0486233	0.0328987	0.0271721	0.021503	0.0810556	0.10469	0.13008	0.140866	0.15433	0.131114	0.105191
	-0.00587061	-0.0110179	-0.0219732	0.00594074	0.00477203	-0.0107128	0.016312	-0.000345484	0.0360716	0.0509643	0.0958198	0.0575416	0.0668624	0.0346122	0.0448095	-0.00317738	-0.0343019	-0.0631184	-0.0515325	-0.0571372	-0.0353837
	0.0681952	0.0561396	0.0451201	0.00902811	0.00231589	-0.011344	-0.075932	0.0266707	0.0741751	0.0896255	0.08486	0.0431704	0.0335198	-0.0099046	0.0660233	0.167896	0.139603	0.0739361	-0.0155217	-0.0621633	-0.0823354
	-0.159011	-0.131779	-0.0985244	-0.0482683	0.00368745	0.0445808	0.143147	0.156331	0.038295	-0.0573758	-0.137188	-0.279741	-0.311881	-0.334866	-0.466282	-0.483083	-0.556203	-0.591677	-0.589323	-0.571363	-0.56754
	0.0207294	-0.00288817	-0.00106434	0.0220799	-0.0185581	-0.00352185	0.0186134	-0.00822359	0.038906	0.0694249	0.0725413	0.0261212	-0.00624813	-0.0402903	-0.0750306	-0.0433604	-0.0427515	-0.0239584	-0.00461446	0.0206758	0.00940809
	-0.0206573	-0.0429697	-0.0117371	-0.0250993	0.00605191	0.0190474	0.076103	0.0302367	0.0363842	0.0297408	-0.00384073	0.0455396	0.028485	0.0116311	-0.0315497	0.0256383	0.0690625	0.112377	0.0984951	0.0620943	0.00466181
	0.00340548	0.0212898	0.00465743	-0.00385138	0.00214078	0.0017106	-0.00677365	0.00708886	0.0476674	0.0620221	0.0758915	0.0604469	0.0496268	0.0200129	-0.000138976	-0.00977955	-0.0457088	-0.0400373	-0.0438186	-0.0368278	-0.0382256
	0.0413724	0.0305484	0.0150413	0.0166313	0.00147491	-0.0181062	0.00023843	0.0170442	0.0370311	0.0447527	0.106502	0.126509	0.1267	0.114114	0.0799822	0.153223	0.163379	0.192311	0.185545	0.158703	0.137057
	0.015081	-0.00348402	-0.0159323	-0.0061454	0.0059487	0.000196693	0.0411502	0.0719698	0.0568	0.0205155	-0.00339743	-0.0229218	-0.0405849	-0.0398359	-0.0415922	-0.0898969	-0.105305	-0.120077	-0.142903	-0.140562	-0.110049
	-0.0325308	-0.0055569	0.00147295	-0.00993145	-0.00507628	0.0150077	0.00105189	0.0318666	0.0578975	0.0414275	0.0396675	0.0355677	0.0598396	0.0409378	0.0396204	-0.0140924	0.00376373	-0.00996183	-0.0181224	-0.0285512	-0.0297727
	0.0191523	0.0320021	0.0305652	0.0143882	-0.00256964	-0.0118186	-0.0318645	0.0168482	0.0230938	0.0737753	0.116722	0.0933664	0.0688618	0.0382324	0.089974	0.0678808	0.0396584	-0.0455572	-0.0478851	-0.0557185	-0.0699881
	0.00101535	-0.00899435	0.0123002	-0.000635745	0.00756702	-0.00693127	-0.00184292	0.0308988	0.0422113	0.051636	0.0706282	0.0674218	0.0430945	0.0296107	0.0239348	0.0103573	-0.0107573	-0.0193457	-0.0178404	-0.0147484	-0.00278292
	0.0138617	0.0147514	0.020878	-0.0058489	-0.00183479	0.00768369	0.0180596	0.0298043	0.0532245	0.0469912	0.0308289	0.0134421	0.00327938	0.0135679	0.0398328	0.0623069	0.0504417	0.0369957	0.0199492	0.0249448	0.0222154
	0.035081	0.025147	0.00090606	0.00431932	-0.00628363	0.00196429	0.0023926	0.0478193	0.0315275	0.0341548	0.0684141	0.0121858	0.0208642	0.0194218	0.0120192	0.0122982	-0.00522208	0.00672814	-0.0307659	-0.0325628	-0.0175085
	0.0354096	0.00831173	-5.43149e-05	0.00199745	-0.0197495	0.0177521	0.03827	0.055434	0.0545811	0.019721	0.000155673	-0.03336	-0.03098	-0.0466512	-0.0454309	-0.0535699	-0.0533825	-0.0830969	-0.0674834	-0.0680299	-0.0496479
	-0.00807888	-0.00743203	0.00458683	-0.00883023	0.00276093	0.00606933	0.000176588	0.0209019	0.00423803	0.0646679	0.089834	0.14566	0.149642	0.100021	-0.0441817	0.0560419	0.0878074	0.114931	0.1528	0.150146	0.165184
	0.00565268	-0.000385001	-0.0151849	-0.00695868	-0.00853272	0.0154914	0.0372868	0.0729863	0.0531603	0.0210575	-0.0145029	-0.0395697	-0.0517475	-0.0437911	-0.0210195	-0.0622656	-0.070111	-0.093833	-0.0987399	-0.0509993	-0.0633432
	0.00563612	-0.00283082	-0.0136563	-0.0266547	0.013434	0.0132207	0.089893	0.0980422	0.0138328	0.00580381	-0.0353494	-0.0882725	-0.128046	-0.137827	-0.119167	-0.11519	-0.26701	-0.199837	-0.233312	-0.195648	-0.136583
	0.0189332	0.00826438	0.00862308	0.000126476	-0.00240355	0.00227708	0.00557741	0.0281742	0.0427988	0.0536647	0.0527792	0.0423198	0.0489025	0.0381809	0.0615183	0.0597446	0.0735554	0.0648193	0.0835653	0.0860933	0.0994112
	0.00190528	0.00375145	-0.00385582	0.016985	-0.0152351	-0.00174998	0.0296673	0.150269	0.0536604	-0.0088647	-0.0378692	-0.0950729	-0.0950846	-0.111614	-0.10163	-0.145177	-0.14485	-0.180325	-0.186374	-0.188172	-0.235339
	0.035728	0.0269109	0.0308159	0.00948892	0.000927395	-0.0104163	0.00270349	0.0246685	0.0258907	0.0492592	0.092897	0.132006	0.18349	0.112077	0.0942136	0.183477	0.246148	0.273391	0.263671	0.275464	0.196764
	-0.0196919	-0.000227232	-0.00878839	0.00237771	-0.00639874	0.00402104	0.0182725	0.0522432	0.0489847	0.0409368	0.0205184	-0.00693244	-0.0122245	-0.0195273	-0.0306228	-0.0494361	-0.0531055	-0.0593667	-0.0705223	-0.0923513	-0.0810856
	-0.0153551	-0.00839683	-0.0160879	-0.0110747	0.00637866	0.00469604	0.0163351	0.0344296	0.0459069	0.0413534	0.0419832	0.0502562	0.0227441	0.00667195	0.00803976	0.00938293	0.0387929	0.0555511	0.0700838	0.0426944	0.0597981
	0.0202958	0.018558	0.0163654	0.00900196	-0.000982034	-0.00801992	0.0223976	0.0700997	0.0654493	0.0232078	0.0114688	-0.0132129	-9.1383e-05	-0.0312844	-0.0160635	-0.0133112	-0.00407874	0.00515005	0.033817	0.0416469	0.033838
	0.00400238	0.0149723	0.0146068	0.00886892	-0.00365	-0.00521892	0.0568994	0.0522497	0.0777438	0.0436997	-0.0408851	-0.0406827	-0.0641211	-0.0761263	-0.082343	-0.101223	-0.0982303	-0.12485	-0.113252	-0.0931245	-0.0874576
	0.0267195	0.00804487	0.0294451	0.0131136	0.00152016	-0.0146338	-0.0644431	0.0103541	0.0292215	0.0799834	0.143407	0.170685	0.171388	0.133515	0.102187	0.154851	0.190312	0.185088	0.197367	0.160142	0.142428
	0.00596872	0.0178802	0.00523335	-0.00831153	0.0104001	-0.00208855	0.0241351	0.037373	0.051124	0.0381997	0.0346152	0.0108018	0.0209245	0.0198806	0.0133655	0.0322363	0.011925	0.0115377	0.00920487	-0.00489302	0.0108398
	0.121251	0.102368	0.0480392	0.0403267	-0.013547	-0.0267797	-0.0923905	0.0909839	0.101107	0.0557778	0.0544682	-0.0031704	0.0270162	-0.00202957	-0.13613	-0.168902	-0.112532	-0.109519	-0.124179	-0.143352	-0.180351
	-0.0402021	-0.05122	-0.049644	-0.020945	-0.00036556	0.0213106	0.013946	0.0659191	0.0413865	0.0246925	0.015835	-0.00173461	-0.00307742	-0.0228655	-0.0351012	-0.0367753	-0.0438259	-0.0544159	-0.095299	-0.111882	-0.104858
	-0.0787325	-0.0590593	-0.0526473	-0.0376721	0.016927	0.020745	0.0563798	0.0820269	0.0383392	0.00588697	-0.0206963	-0.0816812	-0.100691	-0.111049	-0.123626	-0.147135	-0.154682	-0.152576	-0.143726	-0.13853	-0.137328
	0.00783025	0.0068607	0.000644714	0.00498119	-0.00840157	0.00342038	-0.0212128	0.0220417	0.0627657	0.0640733	0.0514988	0.0445542	0.051871	0.0404439	0.0304291	0.0357798	0.0523022	0.0657294	0.0948908	0.0887713	0.09096
	0.000680952	0.00486891	-0.00124482	-0.00939579	-0.0122826	0.0216784	0.0061835	0.0504086	0.0357763	0.0364524	0.0317897	0.0393054	0.0256226	0.0507018	0.0659195	0.0572979	0.0504494	0.0637904	0.0579439	0.08927	0.0697831
	0.0458234	0.0161796	0.00343374	-0.0110773	0.00334051	0.00773685	0.0392688	0.0727974	0.0142623	0.0438642	0.00425205	-0.0219398	-0.057387	-0.0316803	-0.0228754	-0.0216045	-0.0302273	-0.0368983	-0.00685041	-0.0893496	-0.0182887
	-0.0300237	-0.0296618	-0.00921105	-0.0048391	0.00347373	0.00136536	-0.0196387	-0.00206396	0.0630534	0.077262	0.0621635	0.0557307	0.0318082	0.0579332	0.0344199	0.024957	0.0076669	-0.0140762	-0.0129749	-0.0201768	-0.0255355
	0.0325979	-0.00112735	-0.00332149	0.00549056	0.00322512	-0.00871567	-0.0257877	0.00408735	0.0284482	0.0699317	0.113118	0.207466	0.263127	0.216916	0.207355	0.361956	0.462514	0.45079	0.461763	0.493219	0.420397
	-0.0035278	0.00114241	-0.0066912	0.00769347	-0.00647009	-0.00122338	0.0100936	-0.0134465	0.00779342	0.068102	0.109184	0.161976	0.169984	0.194374	0.304124	0.399247	0.235473	0.215688	0.223434	0.231694	0.28317
	-0.0227167	-0.0402953	-0.0161468	-0.0253467	-0.00214051	0.0274872	-0.00922151	0.0229836	0.0477154	0.0452607	0.0462186	0.0159464	0.022583	0.0272215	0.00886524	0.00796426	-0.00194538	-0.00087103	-0.0549206	-0.0354276	-0.0576104
	0.039469	0.0531575	0.0416121	-0.0150725	0.010834	0.00423849	-0.0248569	0.0102262	0.0292591	0.0596088	0.101441	0.131619	0.168309	0.123535	0.0428607	0.128871	0.247488	0.376791	0.426677	0.481384	0.43735
	0.0170722	-0.0103186	-0.00760548	-0.00104014	0.00474881	-0.00370866	-0.00798148	0.0483472	0.0457431	0.0496169	0.0474235	0.0769857	0.0828772	0.0903828	0.113942	0.129099	0.143307	0.120767	0.0608298	0.057446	0.0439274
	0.00246837	0.0143501	0.0296394	0.0142232	-0.00793328	-0.00628994	0.0207142	0.0578572	0.0500799	0.0340536	0.0228771	0.0131743	0.00357542	-0.00427091	-0.00966004	-0.0192343	-0.0256935	-0.0259894	-0.0409289	-0.0361516	-0.0395351
	0.0778946	0.0848366	0.0388463	0.00290582	-0.00084017	-0.00206562	-0.120461	-0.0357545	-0.00871626	0.106921	0.239142	0.378047	0.526538	0.530487	0.296764	0.574616	0.809564	0.93554	0.971285	0.9801	0.857761
	-0.0561404	-0.0425159	-0.0321606	-0.0262491	0.0115584	0.0146907	0.169296	0.151145	0.10485	-0.0179139	-0.243558	-0.359123	-0.439019	-0.325072	-0.215114	-0.322046	-0.43014	-0.464203	-0.539255	-0.517883	-0.493202
	0.0338475	0.0260799	0.0113425	-0.00290986	0.00296385	-5.39726e-05	-0.0260469	0.00662413	0.0395869	0.0867045	0.0716613	0.0971952	0.0224332	0.0229665	0.122132	0.10518	0.0474613	0.0170518	0.00121398	-0.0219336	-0.0164496
	-0.0551451	-0.0389508	-0.024221	-0.00464639	-0.0109507	0.0155971	0.297846	0.150202	0.0761245	-0.0965662	-0.264969	-0.331286	-0.406338	-0.346085	-0.254198	-0.331422	-0.397447	-0.433557	-0.457548	-0.419275	-0.39965
	-0.00291724	0.0156318	0.00448993	0.00371907	-0.00319083	-0.000528235	-0.00140515	0.0310623	0.0218908	0.0370896	0.090038	0.161676	0.221233	0.17878	0.0508629	0.13532	0.250237	0.308502	0.338527	0.353409	0.250257
	-0.00725136	0.00139212	0.00662859	-0.0118304	0.00868835	0.00314207	-0.00363219	0.02943	0.0324411	0.0492869	0.0673889	0.0812847	0.0748482	0.0655446	0.0578395	0.092247	0.107542	0.106172	0.107332	0.0822069	0.0855914
	-0.0604365	-0.0456939	-0.0395886	-0.0147132	0.00365631	0.0110569	0.0992643	0.0791291	0.0113678	0.000707463	-0.0236672	-0.0954277	-0.111704	-0.14715	-0.144092	-0.138343	-0.157386	-0.163506	-0.19031	-0.207547	-0.233898
	0.0321505	0.0270113	0.0225094	0.0140062	-0.0111498	-0.00285638	0.00503366	0.0792941	0.0565264	0.0423749	-0.002543	-0.0172937	-0.0334556	-0.0421317	-0.0164606	-0.0332943	-0.0172884	0.0489028	0.308413	0.638735	0.928264
	0.00657813	0.00322595	0.0209044	-0.0139232	0.000500416	0.0134228	-0.0325345	0.0144402	0.0535825	0.0538379	0.0749354	0.105161	0.0787421	0.0755158	0.0974175	0.114671	0.127951	0.130331	0.146615	0.139182	0.113216
	-0.00831582	-0.0118144	0.00713854	-0.0371568	0.012679	0.0244779	0.0738831	0.0567456	-0.013776	0.00698441	0.0293143	0.0248459	0.0159294	0.0225916	-0.137748	-0.323091	-0.25069	-0.223172	-0.13683	-0.0931505	-0.0367028
	-0.00293463	0.000190399	-0.00642784	0.0144871	-0.0237359	0.00924881	0.0378497	0.0490504	0.0603642	0.0279693	-0.00708499	-0.0100297	-0.0208919	-0.0310871	-0.0107991	-0.0151809	-0.0563379	-0.0749666	-0.0596751	-0.0550898	-0.0429669
	-0.0293659	-0.0230997	-0.0165869	-0.0119113	-0.00641097	0.0183223	0.0596704	0.0862459	0.0189011	0.0121664	-0.0180517	-0.0805828	-0.105295	-0.100516	-0.0680092	-0.120607	-0.174552	-0.182182	-0.192789	-0.183746	-0.161604
	0.00460724	0.0167012	0.0184939	-0.00985282	0.00163188	0.00822094	-0.00785272	0.0434406	0.0562898	0.0395505	0.0375047	0.0127117	0.0258637	0.0144976	0.0127918	-0.00209368	0.0350621	0.0337555	0.00651695	-0.000172199	-0.00975743
	-0.0131743	-0.00852913	-0.00831048	-0.00643748	0.00103788	0.00539959	0.0233324	0.0466561	0.0532413	0.0351635	0.0132779	-0.00551711	-0.0238526	-0.0139024	-0.0029448	-0.0161444	-0.0377798	-0.0276848	-0.0179136	-0.0268302	0.00697129
	0.0857527	0.0875155	0.0909057	0.0362912	0.000195689	-0.0364869	-0.12341	-0.0302527	0.0055732	0.0972677	0.264289	0.669901	0.949892	1.12557	1.61481	1.84318	1.94652	1.92576	1.94634	1.92314	1.78695
	-0.00707907	-0.0191374	-0.0135993	2.4233e-05	0.002294	-0.00231824	0.0344938	0.0592506	0.0390246	0.0443884	0.00206375	0.0037845	-0.00550487	0.0125569	0.0322586	0.0331883	0.0145232	-0.0265288	-0.0280492	0.000795588	0.021095
	0.0327395	0.0205979	0.0238298	0.00815813	0.000508148	-0.00866628	0.0659255	0.0758196	0.0426868	0.0124542	-0.0117564	-0.0530467	-0.0362698	-0.0323255	-0.0488704	-0.0690697	-0.0884372	-0.0737306	-0.0905943	-0.0413684	-0.0214398
	-0.00402346	0.00883903	0.011291	-0.00812071	0.00968804	-0.00156734	0.00806128	0.0261363	0.0253732	0.0373273	0.0811111	0.0903695	0.0912777	0.0925169	0.0779901	0.0816404	0.0751455	0.100409	0.102476	0.0963509	0.0584028
	0.0112992	-0.00537722	0.00407721	0.0188009	-0.00443582	-0.0143651	-0.0547806	0.01389	0.0596971	0.0839043	0.0879489	0.0930381	0.104895	0.0570872	0.113436	0.123949	0.131141	0.116049	0.0812732	0.0471788	0.0501026
	0.010284	0.0160445	0.0192186	0.0054446	-0.00310008	-0.00234451	0.0428876	0.0374966	0.041237	0.0254786	0.0312948	0.0636481	0.0891061	0.0707208	0.021427	0.0574939	0.111818	0.133121	0.15423	0.118298	0.11269
	-0.0207152	-0.00687461	-0.00626305	-0.00846321	0.00353204	0.00493116	0.0170116	0.0530903	0.0500877	0.0279652	0.0227549	-0.0104009	-0.019985	-0.0214694	-0.0393106	-0.0592844	-0.0621138	-0.0658679	-0.0770146	-0.081627	-0.0791548
	-0.00186336	-0.0146925	0.00784921	0.0136119	-0.010628	-0.00298391	-0.00669652	0.0163724	0.0506184	0.0631899	0.054905	0.0826888	0.124491	0.114838	0.0773715	0.116698	0.107701	0.118765	0.163495	0.183254	0.181774
	0.00232241	0.00632728	0.0158468	0.00886837	-0.00218627	-0.0066821	-0.0534131	0.0399807	0.0742093	0.0594014	0.0617287	0.0727528	0.0950781	0.114326	0.12782	0.101903	0.216995	0.217585	0.210143	0.19106	0.143618
	0.0109596	0.0161133	0.0131495	-0.00774347	-0.0031349	0.0108784	0.0150347	0.00525734	0.0179249	0.0473948	0.078233	0.0538809	0.0564332	0.0175946	0.0500054	0.0511123	0.00764126	-0.0373099	-0.0443941	-0.021858	-0.0178745
	0.00297795	-0.0136857	0.00192374	0.0035415	-0.00182287	-0.00171864	0.00479784	0.0312393	0.0462125	0.048028	0.0461613	0.0331562	0.039457	0.0401464	0.0156342	0.00804314	-0.0153219	0.014191	-0.00770549	0.0113321	0.00669331
	0.0419369	0.0356665	0.0142832	0.028399	-0.0166747	-0.0117242	0.0721875	0.102741	-0.00251768	-0.0031151	0.0171388	0.0378032	0.0722773	0.119093	0.144189	0.0951379	0.231508	0.356663	0.530055	0.657559	0.690444
	0.00236005	0.00166103	0.0140499	-0.00400333	0.00507991	-0.00107658	-0.0583397	0.0398338	0.0769394	0.0524258	0.0647638	0.070316	0.0742325	0.0936189	0.0510428	0.0332226	0.053033	0.079651	0.059336	0.0669998	0.0275023
	-0.00313147	-0.00236706	-0.00600101	-0.00471155	-0.0072494	0.011961	-0.0300219	0.00414906	0.0608152	0.0551795	0.0724281	0.070619	0.07282	0.0940366	0.0600827	0.0381694	0.0140703	0.000534123	0.00318621	-0.014691	-0.0168422
	0.00555705	0.00215353	0.000697628	-0.00909458	0.0181598	-0.00906518	-0.0237948	0.0388877	0.0602481	0.0541827	0.0538909	0.04794	0.0644253	0.054788	0.0700039	0.0663886	0.0516456	0.0766188	0.0759004	0.0781065	0.0755578
	0.0241042	0.0329518	0.00891296	0.00980399	-0.00105508	-0.0087489	0.0340617	0.0864876	0.054145	0.0288345	-0.0204647	-0.0441364	-0.0616538	-0.0488916	-0.070106	-0.0823163	-0.121532	-0.139022	-0.136901	-0.164737	-0.138428
	0.00490891	0.0203739	0.00663491	-0.00517613	0.00389466	0.00128147	0.0175796	0.0859189	0.0271799	0.0265114	0.0154882	-0.0194653	-0.0497641	-0.0516206	-0.0913091	-0.069	-0.156932	-0.144854	-0.150614	-0.141433	-0.130222
	-0.00394725	-0.022763	0.0093651	0.00660319	-0.028237	0.0216338	0.0238631	0.0425521	0.0471689	0.0323671	0.00610335	-0.0164782	-0.00494946	-0.0338464	-0.040396	-0.0385158	-0.0303298	-0.057883	-0.0548663	-0.0324316	-0.0132227
	-0.0517954	-0.0584374	-0.0523698	-0.0368547	0.0144962	0.0223585	0.118179	0.101726	0.0566463	-0.0649531	-0.0604954	-0.13083	-0.116581	-0.128368	-0.12893	-0.105055	-0.0909875	-0.0352512	-0.062086	-0.0542422	-0.0435172
	-0.015815	-0.0294667	-0.00964695	-0.0083606	-0.000628648	0.00898925	0.0502766	0.0540832	0.0316766	0.00565261	0.0221455	0.0146687	-0.0160375	-0.0080377	-0.0130707	-0.000447571	0.0125952	0.0496308	0.0925293	0.0788931	0.0594347
	0.0379513	0.0443596	0.0163718	0.0127392	-0.00550408	-0.00723512	0.000797289	0.0178815	0.0321648	0.0651236	0.0640452	0.0890694	0.0629058	0.0709186	0.0527789	0.0323814	0.0115587	-0.0222531	-0.00678859	0.0111169	0.0150486
	0.00268107	0.0455105	0.0200162	0.0230142	-0.0169374	-0.00607683	-0.0108824	0.0262433	0.0424481	0.0440551	0.0769642	0.0232949	0.057214	0.0501399	0.00717673	-0.00146247	-0.00436357	-0.0520894	-0.109631	-0.160088	-0.184426
	0.027241	0.0212898	0.0172982	0.00491822	-0.0059788	0.00106058	7.19336e-05	0.0209253	0.0473225	0.0527172	0.0505932	0.0183019	0.0245653	0.00880471	0.0124672	-0.0246782	-0.0219046	-0.0100515	-0.000980626	0.0155701	0.0247591
	-0.014124	0.01691	-0.0119921	0.0147938	0.009637	-0.0244308	0.00574487	0.0256144	0.055758	0.0579639	0.0519143	0.0458581	0.0989775	0.0982531	0.164997	0.180602	0.169524	0.199916	0.153397	0.166837	0.122736
	-0.0105443	0.000391715	-0.000238343	-0.0124559	0.00328741	0.00916846	0.0382468	0.058301	0.0626848	0.0109479	-0.0069314	-0.0497069	-0.0538039	-0.0560257	-0.0981586	-0.0905374	-0.078533	-0.0721863	-0.094509	-0.105263	-0.13542
	-0.00267464	-0.00230908	0.000127906	0.0110728	-0.00890267	-0.0021701	0.0602644	0.0858424	0.031748	0.014718	-0.018085	-0.0606597	-0.0572129	-0.0691304	-0.0394758	-0.0476266	-0.040747	-0.0251997	-0.0350306	-0.0395921	-0.0229887
	0.007217	-0.0010802	0.0195032	0.000329661	0.00283301	-0.00316267	-0.0251707	0.0421423	0.0570003	0.0667884	0.034389	-0.0205574	-0.0120657	-0.0237506	-0.0438006	-0.0126271	-0.0263975	-0.014609	-8.36937e-05	0.00487648	-0.00296616
	0.0293345	-0.0010099	-0.00601023	0.016049	-0.00569391	-0.0103551	0.0525811	0.0542245	0.0645798	0.0295494	-0.0186206	-0.106884	-0.0982314	-0.120215	-0.110603	-0.167989	-0.193624	-0.208749	-0.159457	-0.147207	-0.112281
	0.0135867	-0.0144976	-0.00815419	-0.00796689	0.0208429	-0.012876	0.0172107	0.028242	0.0530144	0.0461513	0.0400637	-0.018619	-0.0422639	-0.0201855	0.0201101	0.0537309	0.0300873	0.00524908	-0.00228414	-0.0575758	-0.0554502
	-0.00461769	0.00690379	-0.00677105	0.0115813	0.00149532	-0.0130766	0.00654736	0.00587041	0.058848	0.067477	0.0457388	0.035497	0.0306968	0.0160537	0.0209052	0.0472884	0.0541581	0.0164322	-0.000118785	-0.004185	-0.0162947
	-0.0371567	-0.0351606	-0.0290936	-0.01125	0.0155	-0.00424993	0.095468	0.0872095	0.104135	0.000517999	-0.111733	-0.206883	-0.26502	-0.265684	-0.126445	-0.207113	-0.271433	-0.294016	-0.357352	-0.346666	-0.333849
	0.0166787	0.0476253	-0.0280364	-0.00891358	0.0236597	-0.0147461	0.00191886	0.0593005	0.0489005	0.0294833	0.0463058	-0.00403064	0.0148378	-0.041827	-0.0241737	0.0289308	0.0505338	0.0276814	0.0741894	0.0354391	0.049656
	0.042225	0.0395969	0.0210621	0.0065542	-0.00863884	0.00208465	-0.0313789	0.0398852	0.0419461	0.0590934	0.0593471	0.0594616	0.0421035	0.0459978	0.0314298	0.0367243	0.0149531	-0.00189449	-0.0479119	-0.0628042	-0.070194
	-0.029147	-0.0144757	-0.0175022	-0.00767192	-0.0012537	0.00892562	0.0111604	0.0738655	0.0545765	0.0212301	0.00121923	-0.0240867	-0.0436927	-0.0472273	-0.0567388	-0.0629022	-0.070732	-0.0790599	-0.0727575	-0.0825592	-0.0806096
	-0.0138063	-0.0102291	-0.019905	-0.0111741	0.00866348	0.00251059	0.08089	0.0860201	0.026067	0.016526	-0.0412529	-0.0995985	-0.128373	-0.145413	-0.114988	-0.129057	-0.247615	-0.228141	-0.252073	-0.238061	-0.230365
	0.00177361	0.0123378	-0.0133652	-0.0103416	0.00256546	0.00777611	0.00555921	0.0318348	0.0358038	0.0449566	0.0446246	0.0418013	0.0448773	0.023509	0.019928	0.016482	0.00544835	0.00624934	-0.0104347	-0.0162349	-0.0237454
	0.010029	0.0162721	-0.00901605	0.0030801	-0.0062537	0.0031736	-0.0107561	0.0367761	0.0386724	0.0507344	0.0516191	0.0513558	0.0711699	0.0835115	0.0826973	0.0985413	0.101954	0.107453	0.102732	0.0883623	0.0971154
	-0.0484241	-0.0456125	-0.00616725	-0.00126675	-0.0217655	0.0230322	-0.00352291	0.052448	0.056513	0.0340082	0.00761833	-0.00416196	-0.0194475	-0.0100705	-0.000191948	-0.0345048	-0.066683	-0.0460462	-0.101952	-0.114697	-0.145742
	-0.0184816	0.012146	0.0314808	-0.0317379	0.0213152	0.0104226	0.0378861	0.0310241	0.0386743	0.0300472	0.0217559	0.000751739	0.0266738	0.00834308	-0.0679059	-0.0854583	-0.116585	-0.140582	-0.118517	-0.155922	-0.101435
	0.0172986	-0.00253455	-0.00388135	-0.0107964	0.0139968	-0.00320039	0.022646	0.00771532	0.020046	0.0620085	0.0602245	0.0303289	0.0241319	-0.00306972	-0.0270281	-0.0308485	-0.0253061	-0.0478393	-0.0692169	-0.0671946	-0.0689426
	-0.00234305	0.00385556	0.00358338	0.000972408	0.00186065	-0.00283304	-0.01756	0.0659813	0.0573486	0.0360704	0.0298978	0.00943278	0.00437787	-0.0194808	-0.0357316	-0.0498721	-0.0478319	-0.0587244	-0.051078	-0.0475542	-0.0408515
	0.120154	0.100211	0.0798022	0.0357313	-0.0656971	0.0299658	0.00708108	-0.010312	0.0318759	0.0407338	0.0693744	-0.0344055	-0.0415943	-0.0415005	-0.178549	-0.173174	-0.218476	-0.257947	-0.347255	-0.312565	-0.342844
	-0.0120987	-0.014041	-0.00501662	-0.009762	0.0112405	-0.00147845	0.100201	0.0556979	0.0436034	-0.00300314	-0.0263175	-0.106433	-0.0971812	-0.0820698	-0.139413	-0.186304	-0.205482	-0.219241	-0.230425	-0.214474	-0.183694
	0.000627866	-0.0215875	0.00177797	-0.00259495	-0.00631454	0.00890949	0.0681631	0.0373973	0.0737876	0.0210527	-0.0407222	-0.0660702	-0.0929524	-0.0910435	-0.0684402	-0.160497	-0.179581	-0.195157	-0.209354	-0.197307	-0.122999
	0.0216277	0.0226618	-0.00660761	-0.00164622	-0.0038944	0.00554064	0.00777887	0.0324544	0.0399782	0.0520859	0.0307259	0.00780453	0.0289267	-0.00312152	0.00121875	-0.0352989	-0.0424967	-0.0474964	-0.0719375	-0.069026	-0.0448358
	-0.00697981	-0.00547336	-0.00252491	-0.000196544	-0.00199341	0.00218996	0.0173665	0.0341672	0.0450206	0.0384325	0.0310595	-0.00764504	-0.00826539	-0.0182374	-0.0336819	-0.0448618	-0.0513916	-0.0624	-0.0743621	-0.0898603	-0.09065
	0.00889282	-0.0237782	-0.0311407	-0.00117558	-0.00043555	0.00161111	0.0421013	0.0535571	0.0420017	0.0289316	-0.000400283	-0.0341195	-0.015436	0.0287179	0.082256	0.0979681	0.0841254	0.0436256	0.0376305	0.0332631	0.0165724
	0.0136047	0.000920118	0.0306658	0.00670903	-0.0140557	0.00734667	0.0209913	0.0698049	0.0678874	0.0225263	-0.0210257	-0.0441419	-0.0613635	-0.0589587	-0.0932004	-0.0962113	-0.1212	-0.131046	-0.130227	-0.139554	-0.116283
	-0.0248518	-0.0140853	0.00570052	-0.0140626	0.0114345	0.00262818	0.0394184	0.0886537	0.0673265	0.0200797	-0.050591	-0.117971	-0.121186	-0.100025	-0.0110321	-0.0327128	-0.0855623	-0.11585	-0.167586	-0.177338	-0.158999
	0.0157023	-0.00384202	0.0152965	0.00156731	0.00751723	-0.00908455	-0.051619	-0.0109022	0.015335	0.070266	0.153418	0.188116	0.220911	0.157455	0.0755963	0.173949	0.296344	0.308362	0.367539	0.408172	0.322527
	0.0165288	0.018197	0.0158969	0.00214575	-0.0027076	0.000561859	-0.00544968	0.0665367	0.0654916	0.0301697	0.00992224	-0.0115974	-0.00274469	-0.0265007	-0.0260332	-0.0423111	-0.0551371	-0.0582861	-0.0685003	-0.0704824	-0.0589172
	0.00571348	-0.00362701	0.00333656	0.00426618	0.000292286	-0.00455844	0.00311978	0.0182192	0.0401461	0.0595051	0.0506324	0.0434238	0.0253949	0.0114725	0.000752548	-0.0317275	-0.0664451	-0.0857264	-0.0640184	-0.0643716	-0.0497274
	-0.0269613	-0.021707	-0.0293412	-0.0154722	0.000109102	0.0153631	0.0354919	0.0363377	0.0363172	0.0378055	0.00573746	-0.012647	-0.0153278	-0.00797128	-0.0378183	-0.00234033	0.0142438	0.0475292	0.0721192	0.0714292	0.067379
	0.00638248	0.0138121	0.0118368	0.00295059	0.000874282	-0.00382487	-0.0160973	0.033261	0.0443217	0.0579022	0.0509893	0.0512114	0.0349675	0.0382678	0.00945759	-2.55384e-05	0.00771341	0.0171917	0.0308144	0.0191037	0.0190107
	-0.0339077	-0.0466	-0.0555716	-0.0224982	-0.00345523	0.0259534	0.119378	0.107971	0.0981409	0.00819222	-0.193177	-0.312386	-0.373634	-0.310234	-0.096825	-0.199973	-0.350047	-0.374255	-0.485679	-0.446586	-0.391341
	0.0156944	0.0228256	0.0474048	0.0174152	-3.83902e-05	-0.0173769	-0.0218968	0.0487659	0.0549556	0.040098	0.0618464	0.0485167	0.0436063	0.0398571	0.0502508	0.069717	0.102275	0.109786	0.148537	0.140379	0.118974
	-0.0172699	-0.00591733	-0.0266848	-0.0171236	0.0107094	0.00641421	0.00310734	0.0692253	0.0551425	0.0178994	0.0145095	-0.0353019	-0.0368484	-0.0532025	-0.0597121	-0.0735247	-0.0791539	-0.0967795	-0.0922569	-0.115958	-0.0863924
	6.77156e-05	0.0230744	0.00536622	-0.0259491	0.00331628	0.0226328	0.0552991	0.0525998	0.0408994	0.00711097	-0.0129019	-0.0470702	-0.0475024	-0.043145	-0.0309598	-0.0571848	-0.0629158	-0.086603	-0.0542849	-0.0216524	-0.0132616
	0.00570491	-0.00437655	-0.000971238	-0.0103544	-0.00267794	0.0130324	0.027003	0.0614358	0.0387732	0.029896	-0.00455023	-0.0313875	-0.0488309	-0.0493319	-0.0610772	-0.0545627	-0.105446	-0.0714526	-0.0714245	-0.052895	-0.0393505
	0.0234498	0.00428243	0.0179778	-0.00436642	0.00546418	-0.00109776	0.0519153	0.0425852	0.0283689	0.0275857	0.0160144	-0.00666045	0.00732464	0.0319539	0.0945043	0.0566917	-0.0219844	0.0140166	0.0297699	0.0259789	0.106801
	0.00406115	0.0021674	0.00623636	-0.000543415	0.000330375	0.000213042	0.00111011	0.0537782	0.0446043	0.0469165	0.0187178	-0.00250715	-0.00970686	-0.0281563	-0.0283935	-0.0402994	-0.0668273	-0.0771543	-0.07407	-0.0682195	-0.0633491
	0.0418339	0.0461633	0.0186625	-0.0122099	0.00870701	0.0035029	0.0483694	0.0676098	0.0219932	0.0239261	-0.000257185	0.00855619	-0.046271	-0.00767487	0.0134755	-0.049141	-0.0322456	-0.0632631	-0.0528149	-0.0613365	-0.00273375
	0.0047103	0.00702683	0.00696351	0.00324829	0.00148354	-0.00473183	0.0170952	0.0178923	0.0350771	0.0453207	0.0544615	0.0426539	0.0418447	0.0181483	0.0297875	0.0349911	0.0219942	0.00962063	0.0346694	0.0688151	0.0845543
	0.00879839	0.0280099	-0.0153644	-0.00485918	0.0187523	-0.0138931	-0.0133048	0.0412443	0.0774285	0.0406739	0.0329336	-0.0503006	-0.117656	-0.0470307	-0.0418306	-0.0373311	-0.0945259	-0.138739	-0.172859	-0.148624	-0.160583
	-0.0163737	-0.0236515	0.0108799	-0.00555225	0.0142843	-0.00873205	0.0665172	0.0664736	0.0852467	0.0110905	-0.0563122	-0.147066	-0.178465	-0.131794	-0.0431065	-0.103934	-0.173714	-0.202958	-0.256298	-0.254903	-0.216322
	-0.0607285	-0.0414096	-0.0190963	-0.0152067	0.0210776	-0.00587096	0.0216282	0.0375331	0.0508911	0.0145534	0.0455421	0.0146988	0.024285	0.00523534	-0.0206217	-0.0145502	-0.0435244	-0.0334946	-0.0336658	-0.0465877	-0.0619947
	0.00588877	0.00293089	-0.0129581	-0.00343918	0.00908709	-0.0056479	-0.00431068	0.0388043	0.0361082	0.0455375	0.0529874	0.051407	0.061563	0.0626527	0.0576548	0.0579005	0.0465983	0.0486229	0.0342493	0.0416648	0.0344838
	-0.00154326	-0.00604733	-0.000529325	0.00538657	0.00229094	-0.00767751	-0.0461456	0.00556576	0.0751225	0.0673241	0.0691026	0.0719402	0.0864729	0.102522	0.0871205	0.100635	0.181288	0.202409	0.180076	0.151761	0.13852
	-0.0212896	-0.0425368	-0.00821947	-0.0285697	0.00351144	0.0250583	0.018781	0.0574675	0.0522591	0.0214315	-0.0117678	-0.0777168	-0.0685156	-0.0730941	-0.121938	-0.150695	-0.170966	-0.200636	-0.218362	-0.235484	-0.184416
	-0.00414579	-0.000372277	-0.00637027	-0.0100257	0.00331232	0.00671341	0.031863	0.0380149	0.0596158	0.0199054	0.00673546	-0.061193	-0.0776974	-0.0710824	-0.081844	-0.112812	-0.124729	-0.142943	-0.141823	-0.117653	-0.139809
	0.0142555	0.00199217	0.0194447	-0.00410201	0.0102995	-0.00619749	-0.020786	-0.0109131	0.0108162	0.0746769	0.115173	0.170419	0.217317	0.181459	0.118734	0.202552	0.228141	0.277781	0.248162	0.231608	0.174826
	0.0031805	0.011011	-0.00159268	-0.006295	0.00124781	0.00504719	-0.00164342	0.0298476	0.0453021	0.0500046	0.0341142	0.0322838	0.0176897	0.0308083	0.0278964	0.0339571	0.0152633	0.0210764	0.0122188	0.0142985	-0.000412573
	0.00580116	0.00114249	0.00135003	0.0057019	0.00583404	-0.011536	0.0206733	0.0625028	0.0310239	0.0306968	0.029309	0.0237319	0.0222714	0.0288835	0.0171675	-0.0159427	-0.00248072	-0.036682	-0.0535044	-0.098086	-0.153146
	-0.011761	-0.0116255	-0.0079848	-0.00108204	-0.00924564	0.0103277	-0.0018726	0.0634689	0.048904	0.0294131	0.0122857	0.0153294	-0.00424269	0.00540304	0.00568214	0.0013603	0.00291896	-0.00696047	0.0123903	0.0283435	0.0261764
	-0.0376812	-0.0438805	-0.0293946	-0.00589846	-0.000316425	0.00621488	0.0756399	0.0856028	0.0267518	-0.00285134	-0.0288337	-0.0814716	-0.0946927	-0.0948758	-0.0994411	-0.118951	-0.174055	-0.180399	-0.187104	-0.147725	-0.155532
	0.00280283	0.00545991	0.00489466	-0.0124753	0.0189693	-0.00649405	-0.0159706	0.00521049	0.0457543	0.0614643	0.0717752	0.0609864	0.066044	0.043041	0.17068	0.315015	0.324852	0.283288	0.205284	0.148549	0.0954871
	0.00189813	-0.00467379	-0.00247643	-0.013512	0.0261255	-0.0126135	0.0234637	0.0345117	0.066214	0.0408534	0.0091249	-0.01289	-0.0311226	-0.0515847	-0.0753272	-0.0932231	-0.140759	-0.118699	-0.169428	-0.171518	-0.156717
	-0.00705038	0.0100832	0.0174472	0.00221198	-0.003944	0.00173202	0.0268903	0.0256881	0.0431564	0.0363304	0.0276555	0.00129347	-0.00964041	-0.0234318	0.00121276	-0.0160411	-0.00784497	-0.0114077	-0.0418839	-0.0248259	-0.0291364
	0.0289733	0.0221094	0.028908	0.0137324	-0.0040887	-0.00964369	-0.0244983	0.0215749	0.0647379	0.0379066	0.0713583	0.018765	0.0207508	0.00759004	0.0308025	0.0607743	0.0527401	0.0175165	0.0197137	0.0290609	0.0285341
	0.0275133	0.0144596	0.00628319	0.0114339	-0.00189795	-0.00953596	0.027754	0.0868598	0.0326827	0.0230401	0.000594277	-0.0198001	-0.0357317	-0.0259365	-0.0178548	-0.036387	-0.0634422	-0.0634192	-0.069234	-0.0597139	-0.0231322
	-0.00687985	-0.000471283	0.011076	-0.0047308	-0.000267584	0.00499838	0.0225613	0.00459068	0.0227177	0.0469988	0.0595155	0.0451086	0.0474341	0.0397019	0.0289149	0.0143668	0.00146579	-0.0136423	-0.028464	-0.040863	-0.0409649
	-0.02744	-0.0186654	-0.0275457	-0.0105085	0.00120921	0.0092993	0.00804168	-0.00671927	0.0214335	0.0613501	0.0679242	0.110262	0.056951	0.0528054	0.0630412	0.0709085	0.0420713	0.00891413	-0.0154649	-0.0189872	-0.0378146
	0.0139627	0.0211908	0.0108306	0.0065014	-0.0214679	0.0149665	-0.0369808	0.012157	0.0647649	0.0714855	0.0349227	0.0307374	0.0311289	0.0317938	0.0872432	0.167206	0.172169	0.11194	0.0642751	0.0166587	0.00172587
	-0.00757099	-0.0140784	0.0149318	0.00423528	-0.00931996	0.00508468	-0.00142912	0.0507224	0.033161	0.053129	0.0206467	0.0405879	0.0522965	0.0341009	0.0326613	0.0636626	0.0530458	0.0765808	0.0388369	0.0658652	0.0570187
	-0.0312793	-0.0299129	-0.0287983	-0.0162895	-0.00322751	0.019517	0.0970986	0.0815334	0.015267	-0.0502981	-0.00191412	0.0206134	0.0641002	0.096137	-0.0441355	-0.132794	-0.104987	-0.0746409	0.00355019	0.0525429	0.0939269
	-0.00372095	-0.00318397	-0.00397562	-0.0137496	0.00328447	0.0104651	0.0174357	0.0266662	0.0182861	0.0423848	0.045869	0.0329079	0.0130344	0.00422331	0.0090548	-4.45638e-05	-0.0212627	-0.0250322	-0.0301946	-0.0231175	-0.0301498
	0.0137564	-0.00675948	0.00698418	0.00287504	0.00375278	-0.00662781	-0.0259541	0.0221289	0.0319271	0.0713479	0.0681646	0.0685143	0.0512152	0.0527862	0.0293267	-0.00130081	-0.0108446	-0.00979029	0.00161633	0.011593	0.0124301
	-0.0134082	0.00515207	-0.0008948	0.00211887	0.00270476	-0.00482364	-0.0169626	0.0359603	0.0651985	0.0795615	0.00201671	-0.0449892	-0.0692593	-0.0436316	-0.0369364	-0.0390683	-0.0204727	0.00447678	0.0238632	0.0147262	0.0189889
	0.0905417	0.0858397	0.0776256	-0.00421487	0.00970454	-0.00548967	0.120403	0.130021	0.0887144	-0.0346924	-0.138375	-0.27726	-0.317202	-0.33187	-0.38711	-0.466487	-0.496881	-0.521874	-0.549318	-0.553127	-0.50865
	0.0214359	0.0208063	0.0199423	0.00289672	0.0027372	-0.00563391	-0.0335404	0.0459116	0.0577543	0.0458446	0.0502118	0.0629898	0.0691615	0.102155	0.110532	0.106562	0.130888	0.121345	0.123166	0.143545	0.153379
	-0.00426958	0.000410123	-0.00180568	-0.00880659	0.00728979	0.0015168	0.0253634	0.0342497	0.0402046	0.0259268	0.0332198	0.0124148	0.0068615	-0.00161602	-0.00598033	-0.0313418	-0.0403545	-0.0619842	-0.0474297	-0.0340733	-0.0267356
	0.0115094	-5.45514e-05	0.00388103	-0.00878623	0.00470814	0.00407809	-0.00911603	0.0416901	0.0533984	0.0511166	0.019288	0.02415	0.00593052	0.00272624	-0.020026	-0.0394838	-0.0377715	-0.0253377	-0.0204579	-0.0134847	-0.0192166
	0.0253531	0.0157538	0.017644	-0.00177671	0.00849706	-0.00672034	-0.0675332	0.00441666	0.0539661	0.0681828	0.108062	0.134908	0.147172	0.11231	0.159722	0.218846	0.245285	0.259917	0.259741	0.257836	0.206194
	0.0580895	0.0229761	0.0256822	0.0248182	-0.0156169	-0.00920128	-0.0593096	0.0215181	0.0305506	0.0758681	0.100746	0.15375	0.222721	0.130321	0.102858	0.217704	0.247402	0.333011	0.334353	0.285577	0.23064
	0.00140818	0.010277	0.00240621	0.00220551	-0.00303721	0.000831707	-0.00706349	0.0351583	0.0474498	0.0469112	0.0367413	0.0293651	0.0133711	0.0147244	0.00905893	0.0036689	0.0119666	0.0128752	0.0148095	0.00914505	0.00973043
	0.0022846	-0.0111627	0.00808197	0.00312136	-0.00933394	0.00621257	0.0548618	0.0655593	0.0280233	-0.00192921	0.00726643	-0.0109409	-0.020973	-0.0466612	-0.0552396	-0.034053	0.00478097	-0.0202026	-0.00406416	-0.00973684	-0.00887424
	-0.00666722	0.00596062	0.0046134	0.00242678	-0.00607652	0.00364972	0.0350436	0.028389	0.0249037	0.0430036	0.0249582	-0.00148458	0.00169061	-0.00791767	-0.00471347	0.00978588	-0.0255569	-0.0306218	-0.0289355	-0.039997	-0.0308754
	-0.00091248	0.00311247	0.0309537	-0.0207671	0.00638541	0.0143817	0.0212485	0.0521315	0.0300053	0.00282577	0.0391488	0.00697235	0.0339496	-0.0268	0.0324178	-0.00375809	0.0476602	-0.0206949	-0.00454775	-0.0220813	-0.0122745
	0.0114692	0.00296656	0.0100062	0.000900744	0.00329226	-0.004193	0.0166697	0.00896213	0.0474623	0.037137	0.053605	0.106133	0.114102	0.134424	0.137238	0.108533	0.0771235	0.0681197	0.0705834	0.0436804	0.0473211
	-0.00645004	-0.00739081	-0.00453103	0.0138376	-0.026939	0.0131014	0.038531	0.0576361	0.0738677	0.0158456	-0.0395907	-0.0868837	-0.0924197	-0.0890029	-0.106949	-0.138514	-0.153544	-0.171351	-0.148109	-0.126924	-0.129714
	-0.0156074	-0.00487616	-0.00143702	0.00544466	-0.00597313	0.000528472	0.0189445	0.0204239	0.02008	0.0335252	0.0655538	0.0891722	0.0920025	0.0808159	0.0735877	0.0660601	0.0647202	0.0433593	0.0252465	0.0125044	0.0148689
	0.00776941	0.00258895	0.00930651	0.014423	-0.00792082	-0.00650215	0.0383626	0.0538676	0.0584481	0.0229398	-0.00808318	-0.0362837	-0.0267713	-0.0467785	-0.0495635	-0.0510233	-0.0846703	-0.109483	-0.111433	-0.106795	-0.104818
	-0.00427829	0.00705317	-0.00578885	-0.0071311	0.00310844	0.00402266	-0.00429157	0.0378852	0.0341674	0.036697	0.0500109	0.0230433	0.016209	0.0141121	0.0105605	0.00369967	0.0131746	0.00923108	0.00439941	0.0187995	-1.29509e-05
	-0.0147196	0.0124751	0.0151829	-0.00195605	-0.00526177	0.00721782	0.0273219	0.0546177	0.0677923	0.0304313	-0.028942	-0.0387096	-0.0273999	-0.0258932	-0.0474205	-0.0417582	-0.0353833	-0.0764368	-0.0684103	-0.063036	-0.0488086
	-0.00823618	0.0146244	0.00455847	-0.00352325	0.0019879	0.00153534	-0.0284295	0.0318013	0.0472481	0.068601	0.037647	0.0427836	0.0289493	0.0268446	-0.0146821	-0.0196597	-0.0343787	-0.0575191	-0.0482754	-0.0261436	-0.0131744
	0.0712449	0.0545802	0.0541308	0.0102785	-0.0167632	0.00648474	0.0499052	-0.033704	0.016244	0.0374416	0.081732	0.137134	0.169352	0.241766	0.385383	0.368316	0.442963	0.533851	0.822534	0.847879	0.779982
	-0.00894642	0.00264263	-0.0158743	-0.0053531	0.0141462	-0.00879308	0.0255384	0.0266577	0.0338425	0.0398536	0.0404971	0.0465242	0.0238882	0.0347318	0.0387162	0.0474483	0.070132	0.106442	0.0735039	0.052329	0.0258088
	-0.0156476	-0.00809981	0.0104641	-0.00925962	0.00247542	0.0067842	0.0527508	0.0582752	0.0219518	0.0163854	0.00126564	-0.0585007	-0.0823018	-0.0901386	-0.0619268	-0.0842825	-0.158852	-0.145576	-0.153793	-0.137025	-0.121774
	-0.0253742	-0.017169	0.00694621	-0.0149324	-0.00077177	0.0157042	-0.0552241	0.00416135	0.0565529	0.087971	0.0481863	0.0562002	0.0476974	0.00820845	-0.0334939	-0.0929373	-0.150984	-0.187229	-0.170185	-0.136042	-0.136286
	0.0412603	0.016869	0.0269553	0.00810752	-0.00822757	0.000120069	-0.00541841	0.0823155	0.0286653	0.0407547	0.0107227	-0.038902	-0.0120984	-0.0110442	0.015115	-0.0430111	-0.0313152	-0.0522242	-0.110158	-0.114256	-0.120377
[truncated: 46,281 more rows]
[truncated: 5,000 more columns]

## Sheet: Panel G
xPoints	-1.0125	-0.81	-0.6075	-0.405	-0.2025	0	0.2025	0.405	0.6075	0.81	1.0125	1.215	1.4175	1.62	1.8225	2.025	2.2275	2.43	2.6325	2.835	3.0375
[truncated: 3 more rows]
