# Supplementary material for: Prediction-error signals in anterior cingulate cortex drive task-switching
Source: Nat Commun. 2024 Aug 17;15:7088. doi: 10.1038/s41467-024-51368-9 (PMC11330528; doi:10.1038/s41467-024-51368-9)
Supplement: Supplementary file 6 — Source Data [file 41467_2024_51368_MOESM6_ESM.zip › Figures/Figure5.xlsx]

## Sheet: Panel A
ALIGNED TO THEORETICAL ODOUR
xPoints	-1.0125	-0.81	-0.6075	-0.405	-0.2025	0	0.2025	0.405	0.6075	0.81	1.0125	1.215	1.4175	1.62	1.8225	2.025	2.2275	2.43	2.6325	2.835	3.0375
Exp_odour	-0.089231	-0.085861	-0.110199	-0.0659101	0.00970651	0.0566047	0.0992556	0.134379	0.154943	0.15271	0.153384	0.138342	0.131124	0.134408	0.114606	0.116927	0.0940879	0.106107	0.0837233	0.0759898	0.0530147
No_odour	0.053251	0.0445942	0.0323854	0.0164721	-0.00417962	-0.0127838	-0.0210815	-0.0342829	-0.0408611	-0.0478618	-0.052187	-0.0647447	-0.0674466	-0.0661688	-0.0711983	-0.0747357	-0.0865796	-0.0801243	-0.108968	-0.121386	-0.131072
Stable_odour	-0.0644023	-0.0534545	-0.0422159	-0.0237003	-0.00185712	0.025459	0.0190477	-0.104729	-0.173905	-0.22248	-0.25123	-0.2845	-0.298593	-0.295412	-0.291722	-0.310594	-0.321934	-0.315965	-0.306888	-0.289707	-0.277757
ALIGNED TO NEXT VISUAL STIMULUS
xPoints	-1.0125	-0.81	-0.6075	-0.405	-0.2025	0	0.2025	0.405	0.6075	0.81	1.0125	1.215	1.4175	1.62	1.8225	2.025	2.2275	2.43	2.6325	2.835	3.0375
Exp_odour	-0.089231	-0.085861	-0.110199	-0.0659101	0.00970651	0.0566047	0.0992556	0.134379	0.154943	0.15271	0.153384	0.138342	0.131124	0.134408	0.114606	0.116927	0.0940879	0.106107	0.0837233	0.0759898	0.0530147
No_odour	0.053251	0.0445942	0.0323854	0.0164721	-0.00417962	-0.0127838	-0.0210815	-0.0342829	-0.0408611	-0.0478618	-0.052187	-0.0647447	-0.0674466	-0.0661688	-0.0711983	-0.0747357	-0.0865796	-0.0801243	-0.108968	-0.121386	-0.131072
Stable_odour	-0.0644023	-0.0534545	-0.0422159	-0.0237003	-0.00185712	0.025459	0.0190477	-0.104729	-0.173905	-0.22248	-0.25123	-0.2845	-0.298593	-0.295412	-0.291722	-0.310594	-0.321934	-0.315965	-0.306888	-0.289707	-0.277757

## Sheet: Panel C
		Trials to switch
Mouse	Session	Control	ITI ACC silencing	Peristimulus ACC silencing
M1	1	4.4	5.66667	6
	2	3	3	2
	3	3.2	8.5	1.33333
	4	6.8	2.33333	8.25
M2	1	1.66667	5.25	4
	2	5.66667	5.33333	1
	3	3	1.5	1.5
M3	1	1.16667	9.2	2
	2	1.5	3.8	1
	3	1.66667	1	1
	4	3	3	12
M4	1	1.25	1.25	1
	2	1	1	8.16667
	3	1	1.33333	4.33333
	4	3	5	NaN
M5	1	2	5	14
	2	1	3.33333	9
	3	2	NaN	11
	4	6	16.6667	5
M6	1	1.5	4.33333	11
	2	3.5	2.5	4
	3	4.5	15.3333	11.3333
M7	1	6.4	3	1.5
	2	4.33333	1	4
	3	2.5	1.2	1
M8	4	1	28	12.75
	1	2.66667	10.1667	5.5
	2	1.66667	2.4	1
	3	3.75	5	3.33333
	4	4.33333	6.66667	6

## Sheet: Panel D
xPoints	1	2	3	4
Means	0.102256	-0.000570759	-0.00214124	0.00144857

## Sheet: Panel F
		Trials to switch
Mouse	Session	Control	Continuous ACC silencing	One trial un-silencing ACC silencing
M1	1	13.3333	5.66667	2
	2	9	3	2
	3	NaN	8.5	3
M2	1	7.25	5.25	1.83333
	2	6.25	5.33333	1.5
	3	6.25	1.5	1
M3	1	3.66667	9.2	1.25
	2	2	3.8	2.33333
	3	1	1	1.25
M4	1	4.2	1.25	6.83333
	2	6.6	1	4.5
	3	5.4	1.33333	1.66667
M5	1	1.5	5	1.4
	2	8.5	3.33333	2.16667
	3	7.6	NaN	1
M6	1	2.5	4.33333	5
	2	6	2.5	3.25
	3	5.66667	3	5.5
M7	1	7.2	1	3.25
	2	3	1.2	1.4
	3	3	10.1667	4.16667
M8	1	6	2.4	1
	2	3.5	5	1.5
	3	3.5	NaN	NaN
