# Supplementary material for: Prediction-error signals in anterior cingulate cortex drive task-switching
Source: Nat Commun. 2024 Aug 17;15:7088. doi: 10.1038/s41467-024-51368-9 (PMC11330528; doi:10.1038/s41467-024-51368-9)
Supplement: Supplementary file 6 — Source Data [file 41467_2024_51368_MOESM6_ESM.zip › Figures/Figure6.xlsx]

## Sheet: Panel B
ALIGNED TO THEORETICAL ODOUR
XPOINTS	-1.0125	-0.81	-0.6075	-0.405	-0.2025	0	0.2025	0.405	0.6075	0.81	1.0125	1.215	1.4175	1.62	1.8225	2.025	2.2275	2.43	2.6325	2.835	3.0375
EXP_ODOUR_PERFECT	-0.0758569	-0.085429	-0.112931	-0.0728163	0.0144467	0.0586353	0.107854	0.144605	0.156534	0.167554	0.168984	0.163213	0.16013	0.162905	0.151101	0.150724	0.130475	0.150601	0.119468	0.101121	0.0879088
EXP_ODOUR_IMPERFECT	-0.139729	-0.1005	-0.0707236	-0.0324453	-0.00801235	0.0408109	0.0640973	0.116705	0.152148	0.123722	0.1237	0.0730171	0.0752446	0.0907249	0.0649336	0.0569951	0.0368534	0.0197907	0.00705675	0.0374891	-0.00360833
NO_ODOUR	0.053251	0.0445942	0.0323854	0.0164721	-0.00417962	-0.0127838	-0.0210815	-0.0342829	-0.0408611	-0.0478618	-0.052187	-0.0647447	-0.0674466	-0.0661688	-0.0711983	-0.0747357	-0.0865796	-0.0801243	-0.108968	-0.121386	-0.131072
STABLE_ODOUR	-0.0644023	-0.0534545	-0.0422159	-0.0237003	-0.00185712	0.025459	0.0190477	-0.104729	-0.173905	-0.22248	-0.25123	-0.2845	-0.298593	-0.295412	-0.291722	-0.310594	-0.321934	-0.315965	-0.306888	-0.289707	-0.277757
ALIGNED TO NEXT VISUAL STIMULUS
XPOINTS	-1.0125	-0.81	-0.6075	-0.405	-0.2025	0	0.2025	0.405	0.6075	0.81	1.0125	1.215	1.4175	1.62	1.8225	2.025	2.2275	2.43	2.6325	2.835	3.0375
EXP_ODOUR_PERFECT	0.182383	0.145221	0.144658	0.157608	0.140169	0.144633	0.150781	0.14569	0.0906481	0.0821911	0.0416762	0.0132802	-0.0271818	0.00444734	-0.0357832	-0.0638557	-0.0702029	-0.0857743	-0.0857389	-0.0784679	-0.0735934
EXP_ODOUR_IMPERFECT	0.0640724	0.0551862	0.102677	0.0639484	0.0483398	0.0507636	0.0510862	0.0630081	0.014265	0.00552952	0.0145315	-0.0173923	-0.0174213	-0.0263383	-0.0449271	-0.0359891	-0.0273854	-0.00534831	-0.0348524	-0.0486414	-0.0446872
NO_ODOUR	-0.0487595	-0.0635379	-0.0647876	-0.0695664	-0.0800975	-0.0864957	-0.0557585	-0.0322341	-0.0220836	-0.0201869	-0.0181014	-0.0209595	-0.0341083	-0.0332851	-0.0297217	-0.0368505	-0.0348737	-0.0382053	-0.0215465	-0.0106858	-0.00384802
STABLE_ODOUR	-0.167828	-0.178608	-0.171604	-0.160299	-0.163107	-0.150655	-0.151677	-0.166543	-0.168316	-0.150844	-0.152753	-0.15522	-0.154026	-0.153943	-0.153124	-0.156045	-0.157146	-0.141374	-0.127047	-0.121766	-0.104489
